# Supplementary material for: Sci-Seq of Human Fetal Salivary Tissue Introduces Human Transcriptional Paradigms and a Novel Cell Population
Source: Front Dent Med. Author manuscript; Available in PMC 2022 Dec 19. (PMC9762771; doi:10.3389/fdmed.2022.887057)
Supplement: Data_Sheet_1_Sci-Seq of Human Fetal Salivary Tissue Introduces Human Transcriptional Paradigms and a Novel Cell Population [file NIHMS1855378-supplement-Data_Sheet_1_Sci-Seq_of_Human_Fetal_Salivary_Tissue_Introduces_Human_Transcriptional_Paradigms_and_a_Novel_Cell_Population.xlsx]

## Sheet: Top 300 genes per cluster
	gene_id	gene_short_name	cell_group	marker_score	mean_expression	fraction_expressing	specificity	pseudo_R2	marker_test_p_value	marker_test_q_value
1	ENSG00000004534	RBM6	1	0.0447993	0.367544	0.305776	0.14651	0.000495474	0.000114474	1
10	ENSG00000005187	ACSM3	1	0.0565257	0.430956	0.311312	0.181573	0.0123004	1.2961e-82	4.91957e-77
15	ENSG00000006704	GTF2IRD1	1	0.0314303	0.245865	0.215764	0.14567	0.000250751	0.00606537	1
23	ENSG00000007062	PROM1	1	0.0388111	0.193546	0.174609	0.222274	0.018483	2.17653e-123	8.26136e-118
25	ENSG00000007168	PAFAH1B1	1	0.0257089	0.186079	0.179061	0.143576	0.000214072	0.0112263	1
29	ENSG00000010803	SCMH1	1	0.0311702	0.259815	0.221059	0.141004	9.75332e-05	0.0869974	1
37	ENSG00000011454	RABGAP1	1	0.0332111	0.243351	0.218652	0.15189	0.00099905	4.29605e-08	0.0163063
46	ENSG00000018189	RUFY3	1	0.0322089	0.233248	0.20698	0.155614	0.00135186	1.85512e-10	7.0414e-05
66	ENSG00000043039	BARX2	1	0.0979476	0.814783	0.518171	0.189026	0.0288025	9.91902e-192	3.76492e-186
73	ENSG00000044115	CTNNA1	1	0.0265037	0.197008	0.184116	0.143952	0.000143012	0.038226	1
84	ENSG00000049323	LTBP1	1	0.0308333	0.203909	0.185078	0.166596	0.00406625	2.02617e-28	7.69065e-23
87	ENSG00000049618	ARID1B	1	0.0540509	0.49785	0.388327	0.139189	8.68372e-05	0.106336	1
96	ENSG00000049759	NEDD4L	1	0.0410484	0.349579	0.293381	0.139915	4.64174e-05	0.237737	1
109	ENSG00000052126	PLEKHA5	1	0.0278829	0.238117	0.211913	0.131577	0.00021213	0.0116012	1
117	ENSG00000052841	TTC17	1	0.0318995	0.247818	0.220818	0.14446	0.000211254	0.0117746	1
130	ENSG00000054267	ARID4B	1	0.0313114	0.234027	0.206137	0.151896	0.00089322	2.2204e-07	0.0842788
134	ENSG00000054654	SYNE2	1	0.0290243	0.285035	0.25367	0.114417	0.00313707	2.7177e-22	1.03155e-16
142	ENSG00000055609	KMT2C	1	0.0451891	0.356154	0.290975	0.155302	0.00209984	1.96611e-15	7.4627e-10
155	ENSG00000061987	MON2	1	0.0255939	0.178312	0.166907	0.153342	0.000756799	1.86215e-06	0.706811
157	ENSG00000064042	LIMCH1	1	0.0334278	0.182835	0.170397	0.196176	0.0108187	7.39575e-73	2.80717e-67
161	ENSG00000064651	SLC12A2	1	0.0378623	0.288157	0.234416	0.161517	0.00346772	1.78818e-24	6.78731e-19
168	ENSG00000064989	CALCRL	1	0.0472755	0.236317	0.183875	0.257107	0.027955	4.20291e-186	1.59528e-180
178	ENSG00000066084	DIP2B	1	0.0292902	0.202432	0.185199	0.158156	0.00148247	2.49323e-11	9.46346e-06
181	ENSG00000066382	MPPED2	1	0.0283869	0.233316	0.198676	0.14288	2.45201e-05	0.39083	1
196	ENSG00000068878	PSME4	1	0.0276547	0.207668	0.180626	0.153105	0.000886405	2.4686e-07	0.0936997
200	ENSG00000069020	MAST4	1	0.0341875	0.281713	0.24296	0.140712	0.000106151	0.0741858	1
207	ENSG00000069667	RORA	1	0.0650609	0.685617	0.452587	0.143753	0.00029545	0.00289364	1
223	ENSG00000073792	IGF2BP2	1	0.0435718	0.383266	0.305656	0.142552	0.000162618	0.0271106	1
249	ENSG00000075292	ZNF638	1	0.0285474	0.205676	0.189771	0.150431	0.000387572	0.000645353	1
254	ENSG00000075413	MARK3	1	0.0256297	0.201848	0.187365	0.13679	2.50382e-06	0.783923	1
260	ENSG00000075420	FNDC3B	1	0.0335496	0.36065	0.296751	0.113057	0.00597827	5.23e-41	1.98513e-35
276	ENSG00000075711	DLG1	1	0.0289325	0.22579	0.201203	0.143797	0.000327754	0.0017042	1
286	ENSG00000076685	NT5C2	1	0.0513212	0.357034	0.295909	0.173436	0.00811117	4.85252e-55	1.84185e-49
302	ENSG00000078114	NEBL	1	0.0854613	0.626745	0.429483	0.198987	0.0342869	3.2842e-228	1.24657e-222
313	ENSG00000079482	OPHN1	1	0.0335063	0.220157	0.18941	0.176898	0.00523262	4.22363e-36	1.60315e-30
317	ENSG00000079691	CARMIL1	1	0.0339001	0.225596	0.195427	0.173467	0.00443491	7.55129e-31	2.86621e-25
321	ENSG00000080298	RFX3	1	0.0277838	0.208612	0.182912	0.151897	0.000738979	2.46073e-06	0.934011
326	ENSG00000081026	MAGI3	1	0.0418803	0.274909	0.239711	0.174711	0.00723997	2.6149e-49	9.92526e-44
332	ENSG00000081803	CADPS2	1	0.0383769	0.287748	0.238748	0.160742	0.00473233	8.30426e-33	3.15201e-27
338	ENSG00000082805	ERC1	1	0.0309133	0.247661	0.219013	0.141148	0.000130216	0.0479815	1
347	ENSG00000083307	GRHL2	1	0.025991	0.213005	0.193622	0.134236	7.61198e-05	0.130548	1
353	ENSG00000084676	NCOA1	1	0.0311713	0.222786	0.20373	0.153003	0.00108432	1.14777e-08	0.00435656
362	ENSG00000087460	GNAS	1	0.0446425	0.334615	0.280987	0.158877	0.00307658	6.81573e-22	2.58702e-16
374	ENSG00000088854	C20orf194	1	0.0324619	0.250052	0.215523	0.150619	0.000756417	1.8733e-06	0.71104
379	ENSG00000090863	GLG1	1	0.025956	0.189913	0.16799	0.154509	0.000789896	1.11035e-06	0.42145
399	ENSG00000099204	ABLIM1	1	0.0290978	0.184989	0.163418	0.178058	0.00497619	2.05953e-34	7.81726e-29
402	ENSG00000099260	PALMD	1	0.0629807	0.35546	0.290734	0.216626	0.0273207	6.81206e-182	2.58563e-176
408	ENSG00000100154	TTC28	1	0.0276036	0.226132	0.198556	0.139022	1.41818e-05	0.514012	1
421	ENSG00000100354	TNRC6B	1	0.0443212	0.375127	0.306258	0.144719	0.000175164	0.021814	1
438	ENSG00000101333	PLCB4	1	0.0275691	0.187362	0.170397	0.161793	0.00176563	3.25068e-13	1.23385e-07
446	ENSG00000101849	TBL1X	1	0.0285803	0.219865	0.197473	0.14473	0.000114454	0.0637415	1
456	ENSG00000102531	FNDC3A	1	0.0278766	0.209346	0.192178	0.145056	0.000200859	0.0140465	1
461	ENSG00000102908	NFAT5	1	0.0337267	0.345093	0.291937	0.115527	0.00419932	2.69073e-29	1.02131e-23
473	ENSG00000103978	TMEM87A	1	0.0262506	0.17358	0.152948	0.17163	0.00298925	2.57147e-21	9.76041e-16
479	ENSG00000104447	TRPS1	1	0.0318421	0.235875	0.199158	0.159884	0.00181876	1.44174e-13	5.47235e-08
486	ENSG00000105738	SIPA1L3	1	0.0534936	0.438748	0.349458	0.153076	0.00189618	4.41299e-14	1.67502e-08
495	ENSG00000105810	CDK6	1	0.0411715	0.32432	0.264501	0.155658	0.00204067	4.85263e-15	1.84189e-09
503	ENSG00000106078	COBL	1	0.0303836	0.181268	0.156558	0.194072	0.00815664	2.43679e-55	9.24923e-50
505	ENSG00000106261	ZKSCAN1	1	0.0466063	0.256015	0.219134	0.212684	0.0162501	1.19419e-108	4.53274e-103
518	ENSG00000107249	GLIS3	1	0.0265256	0.166656	0.144284	0.183843	0.0074863	6.26524e-51	2.37807e-45
528	ENSG00000107864	CPEB3	1	0.0270425	0.164104	0.144525	0.187113	0.00592831	1.11496e-40	4.23201e-35
539	ENSG00000109654	TRIM2	1	0.0458946	0.292023	0.248616	0.1846	0.0101301	2.52069e-68	9.56769e-63
549	ENSG00000109756	RAPGEF2	1	0.0323967	0.227406	0.210951	0.153575	0.00133417	2.43532e-10	9.24363e-05
558	ENSG00000111186	WNT5B	1	0.0533392	0.427211	0.331889	0.160714	0.00422435	1.84075e-29	6.98685e-24
565	ENSG00000111666	CHPT1	1	0.0530686	0.338928	0.275572	0.192576	0.0143128	7.12084e-96	2.70283e-90
582	ENSG00000112699	GMDS	1	0.154282	2.86356	0.885199	0.17429	0.0411455	5.43523e-274	2.06303e-268
602	ENSG00000113391	FAM172A	1	0.0267906	0.201503	0.176775	0.151552	0.000771518	1.47948e-06	0.561561
604	ENSG00000113448	PDE4D	1	0.128048	2.62463	0.861011	0.148718	0.00604533	1.89337e-41	7.18658e-36
614	ENSG00000113645	WWC1	1	0.0398335	0.245252	0.211673	0.188184	0.0101778	1.22207e-68	4.63856e-63
618	ENSG00000114126	TFDP2	1	0.0312108	0.250848	0.209507	0.148973	0.000575172	3.23288e-05	1
623	ENSG00000114541	FRMD4B	1	0.037633	0.40041	0.3071	0.122543	0.00256597	1.61191e-18	6.11826e-13
633	ENSG00000114857	NKTR	1	0.027749	0.199254	0.186883	0.148483	0.000405111	0.000486369	1
645	ENSG00000115464	USP34	1	0.0343641	0.281654	0.238387	0.144152	0.000145639	0.0364948	1
653	ENSG00000115504	EHBP1	1	0.0467693	0.332283	0.274368	0.170462	0.00524538	3.48096e-36	1.32125e-30
661	ENSG00000115648	MLPH	1	0.0422928	0.201676	0.183634	0.23031	0.0201719	1.50761e-134	5.72238e-129
663	ENSG00000115760	BIRC6	1	0.0274983	0.222776	0.202166	0.136019	5.8257e-05	0.185936	1
670	ENSG00000115904	SOS1	1	0.0267498	0.21019	0.187966	0.142312	0.00017465	0.0220083	1
677	ENSG00000116117	PARD3B	1	0.0334235	0.226109	0.204934	0.163094	0.00416377	4.61472e-29	1.75159e-23
681	ENSG00000116299	KIAA1324	1	0.0351682	0.224616	0.190012	0.185084	0.00649603	2.05043e-44	7.78274e-39
685	ENSG00000116539	ASH1L	1	0.0425083	0.370842	0.301444	0.141016	5.99336e-05	0.179727	1
695	ENSG00000117114	ADGRL2	1	0.0257439	0.211153	0.187605	0.137224	9.02839e-05	0.099636	1
701	ENSG00000117335	CD46	1	0.0339352	0.202262	0.18207	0.186386	0.00756598	1.87372e-51	7.11202e-46
705	ENSG00000118007	STAG1	1	0.0392655	0.418252	0.321059	0.1223	0.0021695	6.78995e-16	2.57723e-10
714	ENSG00000118689	FOXO3	1	0.0267624	0.183662	0.163779	0.163406	0.00208425	2.49446e-15	9.46813e-10
723	ENSG00000119787	ATL2	1	0.0627705	0.439718	0.334537	0.187634	0.0171689	1.03288e-114	3.92045e-109
729	ENSG00000120071	KANSL1	1	0.040926	0.336425	0.282431	0.144906	0.000438405	0.000284878	1
740	ENSG00000120549	KIAA1217	1	0.102075	1.43841	0.712154	0.143333	0.00093078	1.23873e-07	0.0470178
755	ENSG00000121440	PDZRN3	1	0.0391306	0.438374	0.316005	0.123829	0.00180499	1.77988e-13	6.75582e-08
763	ENSG00000121741	ZMYM2	1	0.0259684	0.186514	0.175692	0.147806	0.000395187	0.000570721	1
777	ENSG00000123066	MED13L	1	0.0366706	0.325822	0.26799	0.136836	5.60771e-05	0.194386	1
785	ENSG00000123104	ITPR2	1	0.0685103	0.499921	0.362335	0.18908	0.0195506	1.92671e-130	7.31313e-125
794	ENSG00000123636	BAZ2B	1	0.0583227	0.436104	0.33586	0.173652	0.00776871	8.69027e-53	3.29853e-47
801	ENSG00000124788	ATXN1	1	0.0355479	0.339247	0.274489	0.129506	0.000353086	0.00112812	1
814	ENSG00000125772	GPCPD1	1	0.0345546	0.217718	0.184477	0.187312	0.00764362	5.78024e-52	2.19398e-46
823	ENSG00000127603	MACF1	1	0.0436575	0.32284	0.270758	0.161242	0.00294678	4.90495e-21	1.86175e-15
829	ENSG00000127914	AKAP9	1	0.03902	0.286349	0.250662	0.155668	0.0013014	4.03298e-10	0.000153078
836	ENSG00000128512	DOCK4	1	0.0296829	0.208051	0.179663	0.165214	0.00292211	7.13837e-21	2.70948e-15
842	ENSG00000128573	FOXP2	1	0.0340269	0.211455	0.184717	0.184211	0.00785885	2.21815e-53	8.41935e-48
847	ENSG00000128833	MYO5C	1	0.0320552	0.198425	0.176655	0.181457	0.00659556	4.53917e-45	1.72292e-39
851	ENSG00000129116	PALLD	1	0.0348844	0.300759	0.257762	0.135336	0.000101369	0.0810231	1
857	ENSG00000129422	MTUS1	1	0.0300094	0.222268	0.199037	0.150773	0.00111311	7.35542e-09	0.00279187
862	ENSG00000129595	EPB41L4A	1	0.0320998	0.200955	0.183032	0.175378	0.00664366	2.19044e-45	8.31417e-40
867	ENSG00000130038	CRACR2A	1	0.0354795	0.181671	0.158484	0.223868	0.0146975	2.07325e-98	7.86933e-93
870	ENSG00000130396	AFDN	1	0.0343049	0.219878	0.198676	0.172668	0.00498664	1.75768e-34	6.67156e-29
879	ENSG00000131374	TBC1D5	1	0.0402449	0.351768	0.287124	0.140166	0.000124299	0.05335	1
889	ENSG00000131558	EXOC4	1	0.0516409	0.433254	0.346811	0.148902	0.00102418	2.91083e-08	0.0110485
900	ENSG00000132199	ENOSF1	1	0.0306357	0.233471	0.204693	0.149666	0.000720507	3.2859e-06	1
906	ENSG00000132466	ANKRD17	1	0.0366653	0.294983	0.247413	0.148195	0.000581901	2.90672e-05	1
914	ENSG00000132475	H3F3B	1	0.0264255	0.234878	0.190614	0.138634	7.67508e-06	0.631162	1
921	ENSG00000132669	RIN2	1	0.0369625	0.233788	0.20722	0.178373	0.00582955	4.97884e-40	1.8898e-34
925	ENSG00000132849	PATJ	1	0.0824551	0.745226	0.504332	0.163494	0.00728581	1.30592e-49	4.95683e-44
953	ENSG00000133812	SBF2	1	0.03902	0.316348	0.266907	0.146193	0.000472094	0.00016619	1
962	ENSG00000133961	NUMB	1	0.0256319	0.178542	0.162816	0.157429	0.00123465	1.12744e-09	0.000427939
963	ENSG00000134138	MEIS2	1	0.093186	1.12199	0.612274	0.152196	0.0047942	3.25027e-33	1.23369e-27
978	ENSG00000134533	RERG	1	0.0451335	0.263639	0.218171	0.206872	0.0174869	8.22624e-117	3.1224e-111
982	ENSG00000134644	PUM1	1	0.0365617	0.299273	0.251264	0.145512	0.000352141	0.00114557	1
1002	ENSG00000135090	TAOK3	1	0.0561564	0.39221	0.300361	0.186963	0.0120622	4.79789e-81	1.82111e-75
1012	ENSG00000135373	EHF	1	0.113425	0.900913	0.558724	0.203006	0.0461742	1.12563e-307	4.2725e-302
1023	ENSG00000135842	FAM129A	1	0.0368597	0.246242	0.209386	0.176037	0.00943119	1.00165e-63	3.80193e-58
1028	ENSG00000136068	FLNB	1	0.0287426	0.210201	0.19302	0.14891	0.000629387	1.37434e-05	1
1035	ENSG00000136231	IGF2BP3	1	0.0285856	0.240919	0.210349	0.135896	9.09568e-07	0.86873	1
1042	ENSG00000136237	RAPGEF5	1	0.0309704	0.213782	0.188929	0.163926	0.0035804	3.23086e-25	1.22633e-19
1049	ENSG00000137145	DENND4C	1	0.0303819	0.240882	0.218291	0.139181	9.42224e-06	0.59477	1
1071	ENSG00000137942	FNBP1L	1	0.0282723	0.195044	0.184236	0.153457	0.00122901	1.22982e-09	0.000466797
1073	ENSG00000138101	DTNB	1	0.0968388	0.92829	0.558002	0.173546	0.0169713	2.081e-113	7.89876e-108
1087	ENSG00000138640	FAM13A	1	0.031578	0.214701	0.187846	0.168106	0.00321125	8.80238e-23	3.34108e-17
1092	ENSG00000138759	FRAS1	1	0.0260274	0.160867	0.145848	0.178455	0.00480848	2.61772e-33	9.93597e-28
1095	ENSG00000138771	SHROOM3	1	0.0970968	0.787736	0.51444	0.188743	0.0292556	9.69948e-195	3.68159e-189
1103	ENSG00000138814	PPP3CA	1	0.0278988	0.226391	0.194826	0.143199	4.35853e-05	0.252591	1
1108	ENSG00000139083	ETV6	1	0.115369	1.26854	0.658123	0.1753	0.0226118	1.09565e-150	4.15873e-145
1116	ENSG00000139132	FGD4	1	0.0301961	0.232466	0.206498	0.146229	0.000414344	0.000419212	1
1123	ENSG00000139174	PRICKLE1	1	0.0357865	0.277796	0.223706	0.159971	0.00554233	3.8664e-38	1.46755e-32
1131	ENSG00000140262	TCF12	1	0.0496542	0.44843	0.357882	0.138745	2.40651e-05	0.395261	1
1140	ENSG00000140386	SCAPER	1	0.0302088	0.237897	0.209386	0.144273	0.00032218	0.00186669	1
1146	ENSG00000140396	NCOA2	1	0.0376512	0.285041	0.243442	0.154662	0.00164913	1.93527e-12	7.34564e-07
1154	ENSG00000140443	IGF1R	1	0.0423857	0.369916	0.304452	0.13922	3.02407e-05	0.340604	1
1169	ENSG00000140836	ZFHX3	1	0.0391549	0.292081	0.238267	0.164332	0.00343009	3.16715e-24	1.20214e-18
1179	ENSG00000141376	BCAS3	1	0.0469558	0.397879	0.309747	0.151594	0.00104261	2.18827e-08	0.00830593
1187	ENSG00000141429	GALNT1	1	0.034756	0.199617	0.179904	0.193192	0.00956673	1.28474e-64	4.87642e-59
1195	ENSG00000142192	APP	1	0.031057	0.258668	0.226354	0.137206	3.35698e-05	0.31535	1
1203	ENSG00000142599	RERE	1	0.0896591	0.944999	0.573285	0.156395	0.00515275	1.41736e-35	5.37983e-30
1220	ENSG00000143924	EML4	1	0.0269453	0.199987	0.185319	0.1454	0.000393332	0.000588061	1
1225	ENSG00000143995	MEIS1	1	0.0367749	0.320659	0.2716	0.135401	4.44937e-05	0.247706	1
1234	ENSG00000144036	EXOC6B	1	0.0318988	0.317474	0.262214	0.121652	0.00210128	1.92341e-15	7.30062e-10
1242	ENSG00000144283	PKP4	1	0.06192	0.537698	0.400722	0.154521	0.00297407	3.23911e-21	1.22946e-15
1252	ENSG00000144560	VGLL4	1	0.0329797	0.231616	0.206739	0.159524	0.00253144	2.7275e-18	1.03527e-12
1255	ENSG00000144619	CNTN4	1	0.0314381	0.191593	0.170397	0.184499	0.00807414	8.50368e-55	3.22771e-49
1266	ENSG00000144674	GOLGA4	1	0.0352663	0.246578	0.2213	0.15936	0.00192588	2.80275e-14	1.06383e-08
1284	ENSG00000145012	LPP	1	0.0487382	0.50114	0.381588	0.127725	0.00171357	7.21222e-13	2.73751e-07
1298	ENSG00000145431	PDGFC	1	0.0360037	0.350534	0.279543	0.128795	0.000489951	0.000125003	1
1307	ENSG00000145685	LHFPL2	1	0.0295999	0.201122	0.179302	0.165084	0.00321925	7.79481e-23	2.95865e-17
1310	ENSG00000145687	SSBP2	1	0.0369825	0.302984	0.256077	0.144419	0.000375667	0.000782293	1
1319	ENSG00000145730	PAM	1	0.0294755	0.168301	0.159687	0.184583	0.00681733	1.5775e-46	5.98765e-41
1324	ENSG00000145996	CDKAL1	1	0.0261134	0.223196	0.203369	0.128404	0.000440593	0.000275058	1
1365	ENSG00000147862	NFIB	1	0.0685537	0.95057	0.563418	0.121675	0.00329203	2.57924e-23	9.78992e-18
1374	ENSG00000147905	ZCCHC7	1	0.0290851	0.230649	0.205415	0.141592	5.00582e-05	0.220164	1
1384	ENSG00000148120	C9orf3	1	0.02668	0.233043	0.21083	0.126547	0.000764614	1.64801e-06	0.625528
1391	ENSG00000148498	PARD3	1	0.0609086	0.749383	0.49639	0.122703	0.00289623	1.05815e-20	4.01636e-15
1400	ENSG00000148655	LRMDA	1	0.0572777	0.448528	0.342359	0.167303	0.00668858	1.10927e-45	4.2104e-40
1406	ENSG00000148737	TCF7L2	1	0.0373803	0.32411	0.267268	0.13986	8.76445e-06	0.607928	1
1413	ENSG00000149177	PTPRJ	1	0.0408029	0.235043	0.209025	0.195205	0.0126386	7.67459e-85	2.91301e-79
1422	ENSG00000150347	ARID5B	1	0.0417014	0.29866	0.254994	0.163539	0.00343827	2.79722e-24	1.06173e-18
1430	ENSG00000150760	DOCK1	1	0.0316836	0.255556	0.230325	0.13756	9.62616e-06	0.59081	1
1440	ENSG00000151150	ANK3	1	0.0825996	0.768177	0.501805	0.164605	0.00849903	1.36211e-57	5.17012e-52
1449	ENSG00000151276	MAGI1	1	0.0754681	0.659196	0.457521	0.16495	0.00847099	2.08302e-57	7.90643e-52
1458	ENSG00000151322	NPAS3	1	0.0368186	0.325402	0.261252	0.140932	6.31919e-06	0.663108	1
1471	ENSG00000151623	NR3C2	1	0.0360122	0.277226	0.230205	0.156435	0.00199464	9.80075e-15	3.72003e-09
1475	ENSG00000151882	CCL28	1	0.0942799	0.584141	0.41432	0.227553	0.0564796	0	0
1483	ENSG00000152061	RABGAP1L	1	0.040827	0.308916	0.258243	0.158095	0.00254268	2.29825e-18	8.72336e-13
1498	ENSG00000152284	TCF7L1	1	0.040687	0.336798	0.276895	0.14694	0.000526401	7.0008e-05	1
1507	ENSG00000152520	PAN3	1	0.0414186	0.313115	0.269194	0.153862	0.00173786	4.97202e-13	1.88721e-07
1517	ENSG00000152767	FARP1	1	0.0623204	0.54832	0.401083	0.15538	0.00242721	1.33457e-17	5.06559e-12
1526	ENSG00000152818	UTRN	1	0.0407038	0.323637	0.273887	0.148615	0.000723705	3.12541e-06	1
1535	ENSG00000152894	PTPRK	1	0.053052	0.448265	0.351986	0.150722	0.00222011	3.13754e-16	1.1909e-10
1557	ENSG00000153944	MSI2	1	0.0347886	0.307844	0.267148	0.130222	0.000492222	0.000120559	1
1576	ENSG00000154217	PITPNC1	1	0.0459543	0.286146	0.240193	0.191323	0.012588	1.65155e-84	6.26872e-79
1579	ENSG00000154269	ENPP3	1	0.0298638	0.172861	0.15728	0.189876	0.00815117	2.64725e-55	1.00481e-49
1582	ENSG00000154274	C4orf19	1	0.0621005	0.426781	0.338748	0.183323	0.0148334	2.63428e-99	9.99885e-94
1591	ENSG00000154447	SH3RF1	1	0.0471022	0.377442	0.303971	0.154956	0.00240004	2.01896e-17	7.66328e-12
1600	ENSG00000154556	SORBS2	1	0.0828156	0.86596	0.5213	0.158864	0.00597399	5.58029e-41	2.11809e-35
1612	ENSG00000155792	DEPTOR	1	0.0392499	0.20399	0.179904	0.218172	0.0161388	6.48029e-108	2.4597e-102
1615	ENSG00000155974	GRIP1	1	0.0348557	0.27847	0.228039	0.15285	0.00127168	6.3734e-10	0.000241912
1623	ENSG00000156052	GNAQ	1	0.0451962	0.329776	0.272202	0.166039	0.00530314	1.45053e-36	5.50571e-31
1630	ENSG00000156110	ADK	1	0.0312968	0.289862	0.252226	0.124082	0.00136127	1.60518e-10	6.0927e-05
1639	ENSG00000156113	KCNMA1	1	0.100469	0.94556	0.557882	0.18009	0.0244617	6.164e-163	2.33964e-157
1651	ENSG00000156639	ZFAND3	1	0.0347854	0.308908	0.266306	0.130622	0.000454946	0.000218585	1
1666	ENSG00000156831	NSMCE2	1	0.0274871	0.219489	0.196149	0.140134	3.7533e-05	0.288383	1
1673	ENSG00000157110	RBPMS	1	0.028696	0.214946	0.191215	0.150071	0.000805449	8.71065e-07	0.330627
1683	ENSG00000157827	FMNL2	1	0.0544212	0.435443	0.329362	0.165232	0.00485223	1.34864e-33	5.11899e-28
1693	ENSG00000157985	AGAP1	1	0.0780685	0.657647	0.463658	0.168375	0.0127319	1.86265e-85	7.06997e-80
1702	ENSG00000158321	AUTS2	1	0.125363	1.81907	0.795307	0.157628	0.00972803	1.11515e-65	4.23272e-60
1716	ENSG00000158528	PPP1R9A	1	0.0794801	0.514485	0.397353	0.200024	0.0287605	1.88531e-191	7.15601e-186
1726	ENSG00000159216	RUNX1	1	0.0317359	0.250042	0.208544	0.152178	0.00168538	1.11057e-12	4.21535e-07
1740	ENSG00000162105	SHANK2	1	0.129431	1.2899	0.66775	0.193832	0.0466878	4.03555064627236e-311	1.53176e-305
1751	ENSG00000162599	NFIA	1	0.0870358	0.970401	0.58219	0.149497	0.00220321	4.06008e-16	1.54107e-10
1764	ENSG00000163558	PRKCI	1	0.0492371	0.313047	0.270517	0.182011	0.0102212	6.33624e-69	2.40502e-63
1769	ENSG00000163590	PPM1L	1	0.0591257	0.397371	0.323466	0.182788	0.0148104	3.73704e-99	1.41845e-93
1780	ENSG00000163694	RBM47	1	0.095789	0.884058	0.538508	0.177879	0.0218197	1.91123e-145	7.25439e-140
1790	ENSG00000163947	ARHGEF3	1	0.028379	0.241227	0.204573	0.138723	1.4431e-06	0.835091	1
1798	ENSG00000164142	FAM160A1	1	0.0357112	0.243235	0.212154	0.168327	0.00426103	1.05524e-29	4.00533e-24
1804	ENSG00000164190	NIPBL	1	0.03209	0.228388	0.211673	0.151602	0.00099198	4.79349e-08	0.0181945
1809	ENSG00000164300	SERINC5	1	0.026058	0.168379	0.152226	0.171179	0.00344637	2.47337e-24	9.38807e-19
1811	ENSG00000164494	PDSS2	1	0.0258527	0.203594	0.175933	0.146947	0.000225171	0.00930946	1
1816	ENSG00000164548	TRA2A	1	0.0275362	0.198093	0.177617	0.155031	0.00113912	4.92184e-09	0.00186816
1818	ENSG00000164684	ZNF704	1	0.025685	0.21335	0.186282	0.137883	6.25486e-06	0.664722	1
1824	ENSG00000164808	SPIDR	1	0.0406429	0.358651	0.29278	0.138817	6.58404e-05	0.159678	1
1838	ENSG00000165238	WNK2	1	0.0394466	0.275604	0.243562	0.161957	0.00276381	7.9325e-20	3.01091e-14
1856	ENSG00000166689	PLEKHA7	1	0.0318917	0.198935	0.173887	0.183405	0.00723015	3.03458e-49	1.15182e-43
1874	ENSG00000167693	NXN	1	0.0295479	0.303885	0.252106	0.117204	0.00310464	4.44933e-22	1.68881e-16
1885	ENSG00000168137	SETD5	1	0.0317482	0.250738	0.223345	0.142149	0.000132191	0.0463198	1
1895	ENSG00000169398	PTK2	1	0.0391969	0.362078	0.299759	0.130761	0.000241489	0.00707985	1
1915	ENSG00000170293	CMTM8	1	0.042932	0.242141	0.210108	0.204333	0.0142329	2.39574e-95	9.0934e-90
1919	ENSG00000170310	STX8	1	0.0262962	0.192859	0.168592	0.155975	0.00110066	8.91606e-09	0.00338423
1923	ENSG00000170634	ACYP2	1	0.034694	0.246156	0.219495	0.158063	0.00200943	7.81963e-15	2.96806e-09
1928	ENSG00000170776	AKAP13	1	0.0562798	0.387355	0.312154	0.180295	0.0100381	1.01606e-67	3.85663e-62
1940	ENSG00000171105	INSR	1	0.0806762	0.6551	0.444645	0.18144	0.0183525	1.58259e-122	6.00697e-117
1948	ENSG00000171345	KRT19	1	0.080936	0.631878	0.406378	0.199164	0.0319702	8.7146e-213	3.30777e-207
1955	ENSG00000171444	MCC	1	0.0555169	0.554073	0.383634	0.144713	0.000608826	1.90026e-05	1
1964	ENSG00000171634	BPTF	1	0.0485303	0.385389	0.318773	0.152241	0.00152709	1.25711e-11	4.77156e-06
1973	ENSG00000171723	GPHN	1	0.0451301	0.374133	0.308785	0.146154	0.000919677	1.47186e-07	0.0558666
1984	ENSG00000171843	MLLT3	1	0.0268427	0.214391	0.186041	0.144284	0.000161027	0.0278716	1
1992	ENSG00000171988	JMJD1C	1	0.0650683	0.665418	0.45728	0.142294	0.000416532	0.000404717	1
2001	ENSG00000172164	SNTB1	1	0.0273605	0.192994	0.172924	0.158222	0.00204433	4.58825e-15	1.74154e-09
2004	ENSG00000172264	MACROD2	1	0.039876	0.350929	0.273165	0.145978	0.000277353	0.00390002	1
2016	ENSG00000172613	RAD9A	1	0.0280178	0.213137	0.18941	0.147921	0.0003738	0.000806285	1
2024	ENSG00000172915	NBEA	1	0.0441795	0.254088	0.217208	0.203397	0.0136668	1.29021e-91	4.8972e-86
2029	ENSG00000173120	KDM2A	1	0.028092	0.224197	0.202647	0.138625	1.01953e-06	0.861097	1
2036	ENSG00000173320	STOX2	1	0.0427773	0.359697	0.294103	0.14545	0.000570737	3.46775e-05	1
2044	ENSG00000173473	SMARCC1	1	0.0261946	0.208274	0.185078	0.141532	6.55337e-05	0.160654	1
2057	ENSG00000175029	CTBP2	1	0.0288897	0.225816	0.194344	0.148653	0.000756956	1.8576e-06	0.705082
2064	ENSG00000175115	PACS1	1	0.11551	0.946303	0.563779	0.204885	0.0416196	3.66434e-277	1.39086e-271
2071	ENSG00000175198	PCCA	1	0.0382591	0.297356	0.258484	0.148013	0.000617098	1.66791e-05	1
2097	ENSG00000177200	CHD9	1	0.031285	0.260525	0.229964	0.136043	8.69617e-05	0.106086	1
2104	ENSG00000177565	TBL1XR1	1	0.0266816	0.206742	0.180144	0.148112	0.000434733	0.000302153	1
2110	ENSG00000177685	CRACR2B	1	0.0277787	0.13442	0.130806	0.212365	0.0106302	1.28618e-71	4.8819e-66
2112	ENSG00000177694	NAALADL2	1	0.115978	1.10603	0.613478	0.18905	0.0429027	9.46791e-286	3.5937e-280
2121	ENSG00000178568	ERBB4	1	0.0585049	0.70799	0.450782	0.129785	0.000101405	0.0809683	1
2129	ENSG00000178662	CSRNP3	1	0.0266592	0.157998	0.148255	0.17982	0.00459156	7.01986e-32	2.6645e-26
2148	ENSG00000180573	HIST1H2AC	1	0.0289112	0.131905	0.110469	0.261712	0.0175695	2.3424e-117	8.89094e-112
2150	ENSG00000181722	ZBTB20	1	0.0655222	0.629118	0.436462	0.150121	0.00154176	1.0037e-11	3.80971e-06
2161	ENSG00000182158	CREB3L2	1	0.0299126	0.176424	0.153911	0.19435	0.00846902	2.14606e-57	8.14572e-52
2163	ENSG00000182168	UNC5C	1	0.0472821	0.38583	0.288809	0.163714	0.00376846	1.85925e-26	7.05707e-21
2170	ENSG00000182185	RAD51B	1	0.0326466	0.293048	0.254994	0.128029	0.000265698	0.00473042	1
2179	ENSG00000182197	EXT1	1	0.0320404	0.334816	0.266787	0.120097	0.00270449	1.95665e-19	7.42678e-14
2189	ENSG00000182263	FIGN	1	0.0268186	0.166989	0.150782	0.177863	0.00495933	2.65938e-34	1.00941e-28
2193	ENSG00000182463	TSHZ2	1	0.0540634	0.501145	0.360289	0.150056	0.00550508	6.79882e-38	2.5806e-32
2199	ENSG00000182621	PLCB1	1	0.0626712	0.769639	0.491095	0.127615	0.00129297	4.59133e-10	0.000174271
2210	ENSG00000182985	CADM1	1	0.0318151	0.260565	0.21444	0.148363	0.000585531	2.74469e-05	1
2230	ENSG00000183826	BTBD9	1	0.0288079	0.214261	0.190012	0.151611	0.0010844	1.14641e-08	0.00435139
2241	ENSG00000184305	CCSER1	1	0.0461379	0.43275	0.325872	0.141583	0.00034811	0.00122314	1
2249	ENSG00000184349	EFNA5	1	0.049783	0.423293	0.319976	0.155583	0.00563003	1.02356e-38	3.88507e-33
2255	ENSG00000184384	MAML2	1	0.118597	1.71758	0.747533	0.158652	0.00981556	2.95998e-66	1.12351e-60
2266	ENSG00000184588	PDE4B	1	0.0258414	0.155762	0.129001	0.200319	0.00623077	1.14054e-42	4.32909e-37
2269	ENSG00000184903	IMMP2L	1	0.0788939	0.894921	0.53586	0.147229	0.00149498	2.05775e-11	7.81052e-06
2282	ENSG00000185052	SLC24A3	1	0.0313019	0.219643	0.196631	0.159191	0.00209718	2.04766e-15	7.77223e-10
2287	ENSG00000185104	FAF1	1	0.0382162	0.353702	0.290373	0.131611	7.76825e-05	0.126665	1
2297	ENSG00000185305	ARL15	1	0.0471035	0.397148	0.3142	0.149916	0.000998669	4.32152e-08	0.016403
2305	ENSG00000185345	PRKN	1	0.0304146	0.196927	0.170517	0.178366	0.00518267	9.00519e-36	3.41807e-30
2318	ENSG00000185630	PBX1	1	0.0555726	0.547893	0.405776	0.136954	3.37141e-06	0.75034	1
2327	ENSG00000185650	ZFP36L1	1	0.0406116	0.259304	0.213237	0.190453	0.0104464	2.0869e-70	7.92116e-65
2337	ENSG00000186153	WWOX	1	0.0289973	0.381624	0.278941	0.103955	0.0107462	2.21834e-72	8.42006e-67
2349	ENSG00000186566	GPATCH8	1	0.0281857	0.239383	0.208303	0.135311	3.92368e-05	0.277698	1
2358	ENSG00000186591	UBE2H	1	0.0364699	0.301113	0.254272	0.143429	0.000485951	0.000133229	1
2372	ENSG00000187720	THSD4	1	0.0720209	0.395934	0.298917	0.24094	0.0451565	7.52367e-301	2.85573e-295
2383	ENSG00000188559	RALGAPA2	1	0.0436588	0.284119	0.245247	0.17802	0.0080471	1.28083e-54	4.86161e-49
2388	ENSG00000188994	ZNF292	1	0.0277837	0.218266	0.2	0.138918	4.1163e-06	0.725146	1
2396	ENSG00000189283	FHIT	1	0.0924104	0.90272	0.534176	0.172996	0.015217	7.78398e-102	2.95454e-96
2410	ENSG00000196141	SPATS2L	1	0.0283325	0.242021	0.21793	0.130007	0.000265719	0.00472881	1
2418	ENSG00000196187	TMEM63A	1	0.0369132	0.211932	0.187846	0.196508	0.0107626	1.73051e-72	6.56841e-67
2421	ENSG00000196220	SRGAP3	1	0.0262052	0.193651	0.170036	0.154116	0.000729805	2.84071e-06	1
2423	ENSG00000196284	SUPT3H	1	0.0290026	0.219388	0.193381	0.149976	0.000850346	4.3266e-07	0.164223
2428	ENSG00000196482	ESRRG	1	0.0319723	0.262814	0.207581	0.154023	0.00170956	7.66871e-13	2.91078e-07
2437	ENSG00000196628	TCF4	1	0.0290521	0.21048	0.17846	0.162794	0.00217581	6.1666e-16	2.34063e-10
2440	ENSG00000196712	NF1	1	0.0283051	0.24407	0.220337	0.128463	0.000629257	1.37715e-05	1
2449	ENSG00000196739	COL27A1	1	0.0401826	0.295672	0.252587	0.159084	0.00177969	2.6214e-13	9.94994e-08
2455	ENSG00000196782	MAML3	1	0.0475126	0.392836	0.308183	0.15417	0.0021078	1.74122e-15	6.60908e-10
2463	ENSG00000196935	SRGAP1	1	0.034725	0.256713	0.22503	0.154313	0.0016641	1.53864e-12	5.84016e-07
2469	ENSG00000197157	SND1	1	0.0274782	0.194395	0.177377	0.154914	0.0012069	1.7294e-09	0.00065642
2472	ENSG00000197321	SVIL	1	0.0434129	0.387736	0.306739	0.141531	9.64812e-05	0.0887183	1
2490	ENSG00000198589	LRBA	1	0.0546493	0.453687	0.351625	0.155419	0.00275606	8.92577e-20	3.38792e-14
2499	ENSG00000198648	STK39	1	0.0343417	0.277233	0.223586	0.153595	0.00250165	4.29339e-18	1.62963e-12
2525	ENSG00000204217	BMPR2	1	0.0305749	0.263023	0.227076	0.134646	0.000191435	0.0164958	1
2532	ENSG00000204406	MBD5	1	0.039692	0.321418	0.271239	0.146336	0.000336678	0.00147333	1
2541	ENSG00000204764	RANBP17	1	0.0324599	0.250241	0.214561	0.151286	0.00120821	1.69494e-09	0.000643342
2546	ENSG00000205268	PDE7A	1	0.0278802	0.242164	0.209747	0.132923	5.01007e-05	0.219968	1
2553	ENSG00000214548	MEG3	1	0.0438145	0.394044	0.321179	0.136418	2.93958e-05	0.347441	1
2560	ENSG00000214944	ARHGEF28	1	0.0575984	0.36223	0.293983	0.195924	0.0162396	1.40187e-108	5.32102e-103
2567	ENSG00000215386	MIR99AHG	1	0.0721623	0.582183	0.416727	0.173165	0.00967541	2.47512e-65	9.3947e-60
2576	ENSG00000224078	SNHG14	1	0.0422035	0.313497	0.266185	0.158549	0.0023144	7.44797e-17	2.827e-11
2584	ENSG00000224186	C5orf66	1	0.0470343	0.324731	0.261372	0.179952	0.00701187	8.28086e-48	3.14313e-42
2596	ENSG00000229807	XIST	1	0.0621571	0.578391	0.408664	0.152098	0.00234048	5.00492e-17	1.8997e-11
2607	ENSG00000230590	FTX	1	0.0739072	0.741933	0.491456	0.150384	0.00151398	1.53716e-11	5.83454e-06
2618	ENSG00000233008	LINC01725	1	0.0314498	0.228131	0.188207	0.167102	0.0023251	6.32719e-17	2.40158e-11
2630	ENSG00000244754	N4BP2L2	1	0.0320807	0.234508	0.204813	0.156634	0.00144861	4.19372e-11	1.59179e-05
2640	ENSG00000250903	GMDS-DT	1	0.026532	0.195194	0.177136	0.149783	0.00052486	7.17419e-05	1
2641	ENSG00000251562	MALAT1	1	0.149956	4.54814	0.951384	0.157619	0.0168961	6.52902e-113	2.47819e-107
2650	ENSG00000253438	PCAT1	1	0.0416358	0.302643	0.244404	0.170356	0.00479502	3.2103e-33	1.21852e-27
2658	ENSG00000257261	AC008014.1	1	0.0287868	0.184692	0.165704	0.173724	0.00403155	3.43003e-28	1.30192e-22
2660	ENSG00000257923	CUX1	1	0.0269732	0.238796	0.213357	0.126423	0.000754208	1.93915e-06	0.736034
2691	ENSG00000272168	CASC15	1	0.0298654	0.313522	0.255836	0.116736	0.00340791	4.43545e-24	1.68354e-18
2	ENSG00000004534	RBM6	2	0.04122	0.372471	0.278496	0.148009	5.32337e-06	0.694428	1
11	ENSG00000005187	ACSM3	2	0.0351677	0.340606	0.231662	0.151806	0.000189202	0.019174	1
16	ENSG00000006704	GTF2IRD1	2	0.0262536	0.231194	0.188918	0.138968	0.000173345	0.024972	1
30	ENSG00000010803	SCMH1	2	0.0248679	0.242818	0.185752	0.133877	0.000727073	4.3971e-06	1
38	ENSG00000011454	RABGAP1	2	0.0248344	0.216977	0.178496	0.139131	0.000218149	0.0119054	1
67	ENSG00000043039	BARX2	2	0.0647979	0.64674	0.408575	0.158595	0.00194074	6.23261e-14	2.36569e-08
88	ENSG00000049618	ARID1B	2	0.0459636	0.476417	0.341557	0.134571	0.000926486	2.17893e-07	0.0827046
97	ENSG00000049759	NEDD4L	2	0.0294879	0.302325	0.23562	0.12515	0.00294138	2.50338e-20	9.50198e-15
110	ENSG00000052126	PLEKHA5	2	0.0280625	0.251971	0.204222	0.137412	0.000204495	0.0148936	1
118	ENSG00000052841	TTC17	2	0.0277208	0.240564	0.196306	0.141212	7.87424e-05	0.130805	1
131	ENSG00000054267	ARID4B	2	0.0259125	0.222712	0.177177	0.146252	4.86114e-08	0.970054	1
143	ENSG00000055609	KMT2C	2	0.0392497	0.344951	0.258971	0.15156	0.000249168	0.0071922	1
152	ENSG00000056097	ZFR	2	0.0264691	0.206919	0.161741	0.163651	0.00106221	2.85357e-08	0.0108312
156	ENSG00000061987	MON2	2	0.0248494	0.186707	0.156464	0.158818	0.00045407	0.000285078	1
158	ENSG00000064042	LIMCH1	2	0.0268915	0.172476	0.143272	0.187696	0.00466736	2.57342e-31	9.76783e-26
162	ENSG00000064651	SLC12A2	2	0.122095	0.666902	0.400396	0.304935	0.0957606	0	0
185	ENSG00000066468	FGFR2	2	0.0283132	0.334823	0.243404	0.116322	0.00589535	4.0394e-39	1.53322e-33
201	ENSG00000069020	MAST4	2	0.0655081	0.453877	0.323879	0.202261	0.0183875	1.4767e-118	5.60504e-113
208	ENSG00000069667	RORA	2	0.0545455	0.6408	0.399604	0.136499	0.000985917	8.9377e-08	0.0339245
224	ENSG00000073792	IGF2BP2	2	0.0335455	0.341217	0.257256	0.130397	0.00141857	1.41469e-10	5.36967e-05
241	ENSG00000075151	EIF4G3	2	0.024374	0.217878	0.169261	0.144002	5.88385e-06	0.679594	1
255	ENSG00000075413	MARK3	2	0.0259807	0.220173	0.177704	0.146202	3.26031e-06	0.758505	1
261	ENSG00000075420	FNDC3B	2	0.0387116	0.415952	0.306728	0.126208	0.00232222	2.25096e-16	8.54386e-11
269	ENSG00000075539	FRYL	2	0.0238813	0.206781	0.166359	0.143553	5.13089e-06	0.699729	1
282	ENSG00000076554	TPD52	2	0.0306835	0.200018	0.158971	0.193013	0.00589241	4.21694e-39	1.60061e-33
284	ENSG00000076641	PAG1	2	0.0343745	0.167871	0.135356	0.253956	0.021337	2.27257e-137	8.62589e-132
287	ENSG00000076685	NT5C2	2	0.0346554	0.298709	0.228892	0.151405	0.000124052	0.0578978	1
303	ENSG00000078114	NEBL	2	0.0518755	0.47372	0.322427	0.16089	0.00338991	3.46362e-23	1.31467e-17
314	ENSG00000079482	OPHN1	2	0.03065	0.222461	0.1719	0.178302	0.00293505	2.74727e-20	1.04277e-14
318	ENSG00000079691	CARMIL1	2	0.0404236	0.265755	0.205805	0.196417	0.0085248	8.03702e-56	3.05058e-50
322	ENSG00000080298	RFX3	2	0.0270307	0.218514	0.171768	0.157368	0.00042232	0.000466443	1
327	ENSG00000081026	MAGI3	2	0.0297382	0.235818	0.191293	0.155459	0.000538239	7.79711e-05	1
333	ENSG00000081803	CADPS2	2	0.0827919	0.521085	0.328496	0.252033	0.0468218	3.73345e-301	1.41709e-295
335	ENSG00000081913	PHLPP1	2	0.0312527	0.197901	0.163061	0.191663	0.00645074	1.19728e-42	4.54446e-37
339	ENSG00000082805	ERC1	2	0.0246496	0.231074	0.184169	0.133842	0.000664973	1.12744e-05	1
354	ENSG00000084676	NCOA1	2	0.0280685	0.223746	0.18285	0.153506	0.000187351	0.019772	1
363	ENSG00000087460	GNAS	2	0.0442447	0.353605	0.267018	0.165699	0.00256619	6.21165e-18	2.35773e-12
371	ENSG00000088387	DOCK9	2	0.0309005	0.203548	0.161609	0.191204	0.00597519	1.25634e-39	4.76862e-34
385	ENSG00000091409	ITGA6	2	0.0603916	0.399395	0.283509	0.213014	0.0194272	3.47224e-125	1.31794e-119
403	ENSG00000099260	PALMD	2	0.0349167	0.254679	0.20752	0.168257	0.00257612	5.36754e-18	2.03734e-12
407	ENSG00000100142	POLR2F	2	0.0232247	0.108617	0.089314	0.260034	0.0129479	6.28319e-84	2.38488e-78
413	ENSG00000100170	SLC5A1	2	0.0353613	0.114033	0.0994723	0.355488	0.0317576	4.58079e-204	1.73871e-198
422	ENSG00000100354	TNRC6B	2	0.0366949	0.349503	0.267678	0.137086	0.000619946	2.23652e-05	1
437	ENSG00000101236	RNF24	2	0.0281081	0.182347	0.143536	0.195826	0.00554467	6.82971e-37	2.59233e-31
439	ENSG00000101333	PLCB4	2	0.0358109	0.231647	0.188391	0.190089	0.00610578	1.85999e-40	7.05989e-35
455	ENSG00000102452	NALCN	2	0.0234578	0.0938641	0.0758575	0.309235	0.0172231	3.87976e-111	1.47263e-105
457	ENSG00000102531	FNDC3A	2	0.0295734	0.230253	0.189578	0.155996	0.000484575	0.000177957	1
462	ENSG00000102908	NFAT5	2	0.0248192	0.305406	0.236148	0.1051	0.0136516	2.10176e-88	7.97758e-83
474	ENSG00000103978	TMEM87A	2	0.0364378	0.221221	0.176649	0.206272	0.00990202	1.43486e-64	5.44623e-59
480	ENSG00000104447	TRPS1	2	0.0303086	0.238029	0.188259	0.160995	0.00113364	9.81892e-09	0.00372693
482	ENSG00000104490	NCALD	2	0.124026	0.621626	0.37533	0.330444	0.109931	0	0
487	ENSG00000105738	SIPA1L3	2	0.0445488	0.410045	0.306464	0.145364	8.45766e-06	0.620473	1
496	ENSG00000105810	CDK6	2	0.0286497	0.273582	0.209631	0.136668	0.000381618	0.00087975	1
504	ENSG00000106078	COBL	2	0.037034	0.211099	0.170053	0.217779	0.0136791	1.40491e-88	5.33256e-83
506	ENSG00000106261	ZKSCAN1	2	0.0341034	0.218563	0.180739	0.188689	0.00511734	3.54836e-34	1.34684e-28
508	ENSG00000106443	PHF14	2	0.0266291	0.201741	0.167282	0.159187	0.000530424	8.79033e-05	1
514	ENSG00000107104	KANK1	2	0.0373018	0.295437	0.220053	0.169513	0.00422146	1.7632e-28	6.69252e-23
529	ENSG00000107864	CPEB3	2	0.0237803	0.159151	0.130079	0.182814	0.00318839	6.66209e-22	2.5287e-16
538	ENSG00000109586	GALNT7	2	0.0340572	0.171458	0.140501	0.242398	0.016191	1.45165e-104	5.50999e-99
540	ENSG00000109654	TRIM2	2	0.0306478	0.237833	0.194063	0.157927	0.000826747	9.76229e-07	0.370543
550	ENSG00000109756	RAPGEF2	2	0.02949	0.231258	0.189578	0.155556	0.000365102	0.00113944	1
554	ENSG00000110075	PPP6R3	2	0.0231519	0.187465	0.156992	0.147472	1.83835e-05	0.46536	1
559	ENSG00000111186	WNT5B	2	0.0414194	0.380036	0.281794	0.146985	0.000126096	0.055872	1
566	ENSG00000111666	CHPT1	2	0.0694982	0.427015	0.303034	0.229341	0.0283806	2.06831e-182	7.8506e-177
578	ENSG00000112379	ARFGEF3	2	0.0248195	0.12889	0.113325	0.219012	0.00884021	7.97519e-58	3.02711e-52
583	ENSG00000112699	GMDS	2	0.10135	2.00654	0.762929	0.132843	0.00112524	1.11312e-08	0.00422504
591	ENSG00000112701	SENP6	2	0.0278567	0.226764	0.18971	0.146838	2.66266e-05	0.379613	1
596	ENSG00000112773	TENT5A	2	0.0394915	0.212883	0.162929	0.242385	0.0179506	8.98749e-116	3.41135e-110
599	ENSG00000112964	GHR	2	0.0232861	0.149718	0.120053	0.193966	0.00489903	8.66327e-33	3.28828e-27
601	ENSG00000113269	RNF130	2	0.0303354	0.212954	0.167546	0.181057	0.00345064	1.42113e-23	5.39412e-18
605	ENSG00000113448	PDE4D	2	0.159715	3.36314	0.889182	0.17962	0.0383467	1.97178e-246	7.48422e-241
613	ENSG00000113494	PRLR	2	0.0260417	0.148863	0.12124	0.214794	0.00882005	1.07101e-57	4.06519e-52
615	ENSG00000113645	WWC1	2	0.0417469	0.27569	0.203034	0.205615	0.0103367	2.48541e-67	9.43376e-62
624	ENSG00000114541	FRMD4B	2	0.0509641	0.508807	0.346042	0.147277	0.000164474	0.0289832	1
631	ENSG00000114805	PLCH1	2	0.0404056	0.240448	0.186939	0.216143	0.0161319	3.45755e-104	1.31237e-98
634	ENSG00000114857	NKTR	2	0.0272442	0.211061	0.175594	0.155155	0.00025698	0.00634071	1
642	ENSG00000115306	SPTBN1	2	0.0244673	0.168189	0.140765	0.173816	0.00220387	1.28653e-15	4.88324e-10
646	ENSG00000115464	USP34	2	0.0319453	0.287409	0.218206	0.1464	2.31672e-06	0.795509	1
654	ENSG00000115504	EHBP1	2	0.031123	0.267467	0.215435	0.144465	2.61513e-07	0.930614	1
662	ENSG00000115648	MLPH	2	0.0321609	0.182603	0.150528	0.213654	0.00879338	1.58183e-57	6.0041e-52
664	ENSG00000115760	BIRC6	2	0.0295054	0.245796	0.201187	0.146656	8.49926e-06	0.619615	1
682	ENSG00000116299	KIAA1324	2	0.0900256	0.417716	0.304222	0.295921	0.0662209	0	0
686	ENSG00000116539	ASH1L	2	0.0399464	0.377776	0.279288	0.14303	3.29067e-05	0.328695	1
696	ENSG00000117114	ADGRL2	2	0.0313412	0.247547	0.202243	0.154968	0.000440069	0.000354122	1
702	ENSG00000117335	CD46	2	0.0298635	0.196586	0.16372	0.182405	0.0042191	1.82536e-28	6.92843e-23
706	ENSG00000118007	STAG1	2	0.0377485	0.427144	0.303694	0.124298	0.00285738	8.59809e-20	3.26354e-14
716	ENSG00000118762	PKD2	2	0.0303716	0.205716	0.162929	0.18641	0.00550093	1.29521e-36	4.91617e-31
730	ENSG00000120071	KANSL1	2	0.0355537	0.333796	0.246834	0.144039	8.24896e-05	0.121991	1
741	ENSG00000120549	KIAA1217	2	0.0765991	1.19312	0.616887	0.124171	0.00731279	4.00735e-48	1.52105e-42
756	ENSG00000121440	PDZRN3	2	0.0494085	0.532494	0.343668	0.143768	2.70695e-05	0.375678	1
778	ENSG00000123066	MED13L	2	0.026293	0.276374	0.218074	0.120569	0.00391655	1.53583e-26	5.82948e-21
786	ENSG00000123104	ITPR2	2	0.0741815	0.55462	0.362665	0.204546	0.0232622	1.15195e-149	4.37243e-144
795	ENSG00000123636	BAZ2B	2	0.0475101	0.405217	0.289314	0.164216	0.00167394	3.21414e-12	1.21998e-06
802	ENSG00000124788	ATXN1	2	0.0336182	0.355552	0.250396	0.13426	0.00102681	4.84536e-08	0.0183913
815	ENSG00000125772	GPCPD1	2	0.0412176	0.254287	0.195646	0.210674	0.0127208	1.74656e-82	6.62935e-77
824	ENSG00000127603	MACF1	2	0.0471103	0.354391	0.272164	0.173096	0.00457242	1.03327e-30	3.92193e-25
830	ENSG00000127914	AKAP9	2	0.0331944	0.27522	0.219789	0.151029	3.91436e-05	0.286743	1
837	ENSG00000128512	DOCK4	2	0.0437021	0.282947	0.209499	0.208603	0.0125924	1.14431e-81	4.34343e-76
843	ENSG00000128573	FOXP2	2	0.0297545	0.211081	0.161741	0.183963	0.00409996	1.04543e-27	3.96812e-22
848	ENSG00000128833	MYO5C	2	0.0279931	0.194548	0.156596	0.17876	0.00335728	5.59006e-23	2.1218e-17
865	ENSG00000129636	ITFG1	2	0.02423	0.200523	0.160818	0.150667	8.96785e-05	0.106864	1
868	ENSG00000130038	CRACR2A	2	0.0475618	0.227655	0.179156	0.265477	0.0263371	2.51077e-169	9.53003e-164
871	ENSG00000130396	AFDN	2	0.0237128	0.185275	0.156464	0.151554	0.000180068	0.022319	1
878	ENSG00000131051	RBM39	2	0.0233966	0.179199	0.148285	0.157781	0.000360559	0.00122365	1
880	ENSG00000131374	TBC1D5	2	0.035356	0.344464	0.256332	0.13793	0.000223317	0.0109418	1
890	ENSG00000131558	EXOC4	2	0.0399123	0.387952	0.291689	0.136832	0.000587188	3.68631e-05	1
901	ENSG00000132199	ENOSF1	2	0.0265619	0.231947	0.178364	0.14892	3.80681e-06	0.739728	1
907	ENSG00000132466	ANKRD17	2	0.0330264	0.294586	0.223087	0.148042	1.71351e-05	0.480919	1
922	ENSG00000132669	RIN2	2	0.0273777	0.208329	0.167546	0.163404	0.00073234	4.06018e-06	1
926	ENSG00000132849	PATJ	2	0.0781951	0.751026	0.475462	0.164461	0.00420346	2.2953e-28	8.71216e-23
937	ENSG00000133019	CHRM3	2	0.117839	0.894152	0.485092	0.24292	0.0696172	0	0
943	ENSG00000133121	STARD13	2	0.0297373	0.293109	0.215172	0.138203	4.85169e-05	0.23562	1
954	ENSG00000133812	SBF2	2	0.0318285	0.297214	0.228364	0.139376	0.000271867	0.00499154	1
964	ENSG00000134138	MEIS2	2	0.102864	1.27375	0.613588	0.167644	0.00939926	2.24193e-61	8.50959e-56
973	ENSG00000134278	SPIRE1	2	0.0289321	0.216377	0.169789	0.170401	0.00231136	2.64133e-16	1.00256e-10
977	ENSG00000134532	SOX5	2	0.0251539	0.16372	0.129551	0.194161	0.00459955	6.94569e-31	2.63635e-25
979	ENSG00000134533	RERG	2	0.0312237	0.22294	0.171372	0.182198	0.00453793	1.71198e-30	6.49809e-25
983	ENSG00000134644	PUM1	2	0.0313437	0.2881	0.221768	0.141336	6.67565e-05	0.164166	1
1003	ENSG00000135090	TAOK3	2	0.0331831	0.295196	0.220317	0.150616	5.81703e-05	0.194065	1
1009	ENSG00000135333	EPHA7	2	0.0273216	0.181744	0.144195	0.189476	0.00488706	1.03231e-32	3.91832e-27
1013	ENSG00000135373	EHF	2	0.0654376	0.6394	0.418206	0.156472	0.00217765	1.89339e-15	7.18666e-10
1019	ENSG00000135374	ELF5	2	0.0273938	0.13669	0.113456	0.241448	0.0118651	4.80835e-77	1.82509e-71
1029	ENSG00000136068	FLNB	2	0.0353614	0.253841	0.205673	0.17193	0.00321539	4.48268e-22	1.70147e-16
1043	ENSG00000136237	RAPGEF5	2	0.0377979	0.25604	0.201055	0.187997	0.00780912	2.8219e-51	1.0711e-45
1047	ENSG00000136560	TANK	2	0.0239699	0.163995	0.141161	0.169806	0.00182183	3.60872e-13	1.36975e-07
1062	ENSG00000137693	YAP1	2	0.0245934	0.214548	0.179683	0.136871	0.000272021	0.00497922	1
1074	ENSG00000138101	DTNB	2	0.112209	1.08307	0.575198	0.195079	0.0291541	2.28708e-187	8.68097e-182
1090	ENSG00000138674	SEC31A	2	0.0236368	0.175618	0.140237	0.168549	0.0010569	3.08939e-08	0.0117263
1091	ENSG00000138735	PDE5A	2	0.0314443	0.190787	0.15343	0.204942	0.0075999	6.01702e-50	2.28386e-44
1096	ENSG00000138771	SHROOM3	2	0.0754837	0.704097	0.435488	0.173331	0.00782607	2.2024e-51	8.35955e-46
1104	ENSG00000138814	PPP3CA	2	0.0311997	0.255	0.198945	0.156826	0.000555229	6.0097e-05	1
1109	ENSG00000139083	ETV6	2	0.106965	1.23821	0.621504	0.172106	0.0133616	1.4686e-86	5.57429e-81
1117	ENSG00000139132	FGD4	2	0.0254745	0.2224	0.180211	0.141359	4.62772e-05	0.246739	1
1132	ENSG00000140262	TCF12	2	0.0499345	0.476297	0.343668	0.145299	1.74499e-05	0.476917	1
1141	ENSG00000140386	SCAPER	2	0.0259092	0.234125	0.181794	0.142519	6.98151e-05	0.154821	1
1147	ENSG00000140396	NCOA2	2	0.0334484	0.28195	0.218074	0.153381	0.000287721	0.00387345	1
1155	ENSG00000140443	IGF1R	2	0.0382017	0.368054	0.275462	0.138682	0.000284492	0.00407838	1
1170	ENSG00000140836	ZFHX3	2	0.0358845	0.291206	0.218865	0.163957	0.0016167	7.49942e-12	2.84653e-06
1177	ENSG00000141027	NCOR1	2	0.023448	0.192406	0.156464	0.149862	1.94302e-05	0.452926	1
1180	ENSG00000141376	BCAS3	2	0.032547	0.333244	0.24591	0.132353	0.00141251	1.54781e-10	5.87495e-05
1189	ENSG00000141447	OSBPL1A	2	0.0318169	0.223746	0.174274	0.182568	0.00448064	3.96108e-30	1.50349e-24
1196	ENSG00000142192	APP	2	0.031881	0.288764	0.213588	0.149264	4.55267e-05	0.250607	1
1202	ENSG00000142197	DOP1B	2	0.0265516	0.132169	0.114644	0.231601	0.01084	1.57476e-70	5.97726e-65
1204	ENSG00000142599	RERE	2	0.0878095	0.973974	0.548681	0.160038	0.00345288	1.37527e-23	5.22005e-18
1213	ENSG00000142949	PTPRF	2	0.023993	0.168583	0.143008	0.167774	0.0013353	4.87335e-10	0.000184976
1218	ENSG00000143919	CAMKMT	2	0.0240176	0.189833	0.151715	0.158307	0.00065591	1.2939e-05	1
1226	ENSG00000143995	MEIS1	2	0.0385566	0.35124	0.265567	0.145186	3.06958e-07	0.924842	1
1243	ENSG00000144283	PKP4	2	0.0272292	0.331394	0.255673	0.1065	0.0129333	7.7836e-84	2.95439e-78
1251	ENSG00000144407	PTH2R	2	0.0292419	0.0876172	0.0734828	0.397942	0.0247721	2.57349e-159	9.76811e-154
1261	ENSG00000144668	ITGA9	2	0.0373886	0.290373	0.218206	0.171345	0.00388525	2.42974e-26	9.22245e-21
1267	ENSG00000144674	GOLGA4	2	0.0380825	0.27394	0.22058	0.172647	0.0029146	3.70958e-20	1.40803e-14
1280	ENSG00000144868	TMEM108	2	0.0296733	0.254779	0.197625	0.150149	0.000787057	1.77606e-06	0.674131
1285	ENSG00000145012	LPP	2	0.038474	0.448531	0.3281	0.117263	0.00838469	6.23705e-55	2.36737e-49
1299	ENSG00000145431	PDGFC	2	0.0398674	0.39618	0.281794	0.141477	1.93676e-05	0.453655	1
1308	ENSG00000145685	LHFPL2	2	0.0295972	0.215164	0.170317	0.173778	0.00269194	9.77704e-19	3.71103e-13
1311	ENSG00000145687	SSBP2	2	0.0324116	0.298201	0.227177	0.142671	3.68756e-05	0.301149	1
1325	ENSG00000145996	CDKAL1	2	0.0278677	0.245732	0.201583	0.138244	0.000128731	0.0533705	1
1334	ENSG00000146247	PHIP	2	0.0253243	0.219951	0.172032	0.147207	1.59383e-05	0.496653	1
1345	ENSG00000146477	SLC22A3	2	0.0239046	0.112478	0.0976253	0.244861	0.00958852	1.4073e-62	5.34162e-57
1357	ENSG00000147044	CASK	2	0.0274779	0.223507	0.172296	0.159481	0.00054346	7.1973e-05	1
1362	ENSG00000147202	DIAPH2	2	0.055168	0.371682	0.271108	0.203491	0.0170295	6.6433e-110	2.52157e-104
1366	ENSG00000147862	NFIB	2	0.0543466	0.838535	0.492084	0.110442	0.0161556	2.4426e-104	9.27126e-99
1375	ENSG00000147905	ZCCHC7	2	0.0305837	0.249036	0.203694	0.150145	0.000201493	0.0156482	1
1392	ENSG00000148498	PARD3	2	0.0561445	0.746681	0.458839	0.122362	0.0059312	2.39088e-39	9.07498e-34
1407	ENSG00000148737	TCF7L2	2	0.0438623	0.375566	0.280211	0.156533	0.000959707	1.32378e-07	0.0502462
1414	ENSG00000149177	PTPRJ	2	0.0233352	0.17597	0.148945	0.15667	0.000594237	3.31017e-05	1
1423	ENSG00000150347	ARID5B	2	0.0237751	0.22296	0.181794	0.13078	0.00124742	1.80114e-09	0.000683653
1431	ENSG00000150760	DOCK1	2	0.0310583	0.272131	0.215172	0.144342	3.39344e-06	0.75378	1
1441	ENSG00000151150	ANK3	2	0.0562181	0.624023	0.400264	0.140453	0.000321396	0.0022683	1
1450	ENSG00000151276	MAGI1	2	0.0517713	0.544178	0.363325	0.142493	6.26134e-05	0.177874	1
1476	ENSG00000151882	CCL28	2	0.0343913	0.326642	0.23496	0.146371	0.000140783	0.0433496	1
1484	ENSG00000152061	RABGAP1L	2	0.0291221	0.260409	0.209894	0.138746	8.14242e-05	0.124428	1
1493	ENSG00000152127	MGAT5	2	0.0241762	0.14725	0.123219	0.196205	0.00588385	4.7794e-39	1.8141e-33
1499	ENSG00000152284	TCF7L1	2	0.0281405	0.284749	0.21781	0.129197	0.00182536	3.42546e-13	1.30019e-07
1508	ENSG00000152520	PAN3	2	0.0389807	0.318846	0.249868	0.156005	0.000814041	1.18224e-06	0.448738
1518	ENSG00000152767	FARP1	2	0.0560286	0.531262	0.369393	0.151678	0.000518849	0.000105004	1
1527	ENSG00000152818	UTRN	2	0.0343872	0.306152	0.241425	0.142435	3.59116e-05	0.307554	1
1536	ENSG00000152894	PTPRK	2	0.0357854	0.375774	0.271768	0.131676	0.00144421	9.66859e-11	3.66987e-05
1547	ENSG00000153707	PTPRD	2	0.042191	0.312997	0.224011	0.188344	0.00763442	3.63183e-50	1.37852e-44
1551	ENSG00000153721	CNKSR3	2	0.028634	0.203213	0.153298	0.186786	0.00409745	1.08446e-27	4.11623e-22
1558	ENSG00000153944	MSI2	2	0.0371282	0.344388	0.261609	0.141922	0.000137704	0.0457048	1
1566	ENSG00000154080	CHST9	2	0.024822	0.233709	0.177177	0.140097	6.06614e-05	0.184786	1
1583	ENSG00000154274	C4orf19	2	0.0679063	0.481383	0.338127	0.200831	0.0177926	9.13096e-115	3.4658e-109
1588	ENSG00000154380	ENAH	2	0.0237356	0.197737	0.154485	0.153643	0.000341358	0.00165502	1
1592	ENSG00000154447	SH3RF1	2	0.0331082	0.328017	0.237863	0.13919	0.000512075	0.000116526	1
1601	ENSG00000154556	SORBS2	2	0.0688807	0.802823	0.459367	0.149947	0.000300143	0.00317793	1
1613	ENSG00000155792	DEPTOR	2	0.0262353	0.169848	0.138127	0.189937	0.00383946	4.75346e-26	1.80425e-20
1614	ENSG00000155849	ELMO1	2	0.0254327	0.121499	0.0969657	0.262285	0.0131991	1.58826e-85	6.02848e-80
1616	ENSG00000155974	GRIP1	2	0.0384782	0.315027	0.229156	0.167913	0.00247963	2.21905e-17	8.42277e-12
1631	ENSG00000156110	ADK	2	0.0250965	0.267718	0.21504	0.116706	0.0050731	6.78032e-34	2.57358e-28
1640	ENSG00000156113	KCNMA1	2	0.107525	1.03403	0.557916	0.192726	0.0288746	1.41389e-185	5.36666e-180
1652	ENSG00000156639	ZFAND3	2	0.0305857	0.302874	0.237731	0.128657	0.00188336	1.45414e-13	5.51943e-08
1679	ENSG00000157764	BRAF	2	0.025779	0.227003	0.177704	0.145067	3.51018e-06	0.74972	1
1684	ENSG00000157827	FMNL2	2	0.0493303	0.432434	0.300132	0.164362	0.00203388	1.57688e-14	5.9853e-09
1694	ENSG00000157985	AGAP1	2	0.058124	0.571284	0.384301	0.151246	0.000900105	3.23801e-07	0.122904
1703	ENSG00000158321	AUTS2	2	0.113444	1.74016	0.744459	0.152384	0.00160167	9.36834e-12	3.5559e-06
1717	ENSG00000158528	PPP1R9A	2	0.0582864	0.449931	0.322559	0.1807	0.00753225	1.61808e-49	6.14169e-44
1741	ENSG00000162105	SHANK2	2	0.127427	1.32424	0.644459	0.197727	0.0395714	2.52826e-254	9.59642e-249
1752	ENSG00000162599	NFIA	2	0.106523	1.17848	0.614512	0.173345	0.0128887	1.49468e-83	5.6733e-78
1760	ENSG00000162946	DISC1	2	0.0310079	0.15594	0.128892	0.240573	0.0148488	5.08023e-96	1.92828e-90
1765	ENSG00000163558	PRKCI	2	0.0233102	0.21154	0.172691	0.134982	0.000767946	2.37009e-06	0.899607
1770	ENSG00000163590	PPM1L	2	0.0329847	0.291255	0.228628	0.144272	2.35407e-05	0.408731	1
1781	ENSG00000163694	RBM47	2	0.107297	1.01458	0.543404	0.197453	0.0301728	6.7317e-194	2.55512e-188
1791	ENSG00000163947	ARHGEF3	2	0.0353161	0.292154	0.219921	0.160586	0.00121725	2.82302e-09	0.00107152
1796	ENSG00000164116	GUCY1A1	2	0.0340569	0.162049	0.136675	0.249181	0.0189426	4.27474e-122	1.62255e-116
1799	ENSG00000164142	FAM160A1	2	0.0318702	0.238455	0.192216	0.165804	0.00193292	6.99528e-14	2.65517e-08
1812	ENSG00000164494	PDSS2	2	0.0289272	0.228798	0.180079	0.160636	0.000946263	1.61946e-07	0.0614691
1819	ENSG00000164684	ZNF704	2	0.0378278	0.292189	0.215831	0.175266	0.00386092	3.47031e-26	1.31721e-20
1825	ENSG00000164808	SPIDR	2	0.0393015	0.369867	0.276517	0.14213	7.39053e-07	0.883623	1
1839	ENSG00000165238	WNK2	2	0.0428917	0.310377	0.241953	0.177273	0.00415358	4.76567e-28	1.80889e-22
1859	ENSG00000166833	NAV2	2	0.0338285	0.28208	0.218865	0.154563	0.000506341	0.00012727	1
1875	ENSG00000167693	NXN	2	0.028485	0.320998	0.232982	0.122263	0.0038504	4.04907e-26	1.53689e-20
1886	ENSG00000168137	SETD5	2	0.0344448	0.279818	0.222823	0.154584	0.000578716	4.1957e-05	1
1893	ENSG00000168702	LRP1B	2	0.0414956	0.176477	0.125462	0.330743	0.0347431	3.05004e-223	1.15769e-217
1894	ENSG00000168785	TSPAN5	2	0.0261414	0.167671	0.133377	0.195996	0.0058471	8.18172e-39	3.1055e-33
1896	ENSG00000169398	PTK2	2	0.033291	0.349727	0.261478	0.127319	0.00233438	1.88178e-16	7.14258e-11
1916	ENSG00000170293	CMTM8	2	0.0378195	0.23309	0.190501	0.198526	0.0089917	8.6996e-59	3.30207e-53
1929	ENSG00000170776	AKAP13	2	0.0632847	0.441854	0.317678	0.19921	0.014568	3.11139e-94	1.18098e-88
1941	ENSG00000171105	INSR	2	0.0718261	0.642844	0.401583	0.178857	0.00933949	5.37433e-61	2.03991e-55
1956	ENSG00000171444	MCC	2	0.0749094	0.716965	0.42533	0.176121	0.00916473	6.92469e-60	2.62838e-54
1965	ENSG00000171634	BPTF	2	0.0439233	0.3856	0.288391	0.152305	0.000241037	0.00820323	1
1974	ENSG00000171723	GPHN	2	0.0416334	0.379466	0.281794	0.147744	0.00011783	0.0645592	1
1990	ENSG00000171914	TLN2	2	0.0450325	0.260333	0.20409	0.220651	0.0165814	4.7433e-107	1.8004e-101
1993	ENSG00000171988	JMJD1C	2	0.0565787	0.636845	0.411214	0.13759	0.000340581	0.00167542	1
2005	ENSG00000172264	MACROD2	2	0.0346682	0.336959	0.244987	0.14151	8.40303e-05	0.11856	1
2017	ENSG00000172613	RAD9A	2	0.0461618	0.307511	0.236148	0.195479	0.0100989	8.05148e-66	3.05607e-60
2020	ENSG00000172765	TMCC1	2	0.0232739	0.208215	0.163984	0.141928	6.57225e-06	0.662467	1
2027	ENSG00000173065	FAM222B	2	0.0271313	0.215131	0.165963	0.163478	0.000961876	1.28143e-07	0.0486387
2037	ENSG00000173320	STOX2	2	0.0400329	0.362715	0.273483	0.146382	8.29761e-05	0.120896	1
2045	ENSG00000173473	SMARCC1	2	0.0278627	0.233583	0.180343	0.154498	0.000224926	0.0106583	1
2052	ENSG00000174238	PITPNA	2	0.0266068	0.194316	0.152111	0.174917	0.00200317	2.48046e-14	9.41499e-09
2053	ENSG00000174373	RALGAPA1	2	0.0249672	0.194326	0.156332	0.159706	0.00050843	0.000123244	1
2058	ENSG00000175029	CTBP2	2	0.0253044	0.225429	0.170449	0.148458	1.62185e-05	0.492894	1
2065	ENSG00000175115	PACS1	2	0.0957286	0.871014	0.497493	0.192422	0.0181074	9.00081e-117	3.4164e-111
2072	ENSG00000175198	PCCA	2	0.0303288	0.27175	0.219525	0.138156	0.000278549	0.00448489	1
2080	ENSG00000175455	CCDC14	2	0.0244814	0.181941	0.15066	0.162495	0.00109217	1.82379e-08	0.0069225
2098	ENSG00000177200	CHD9	2	0.0298203	0.266262	0.215567	0.138334	0.00032186	0.00225171	1
2111	ENSG00000177685	CRACR2B	2	0.0306996	0.156249	0.129024	0.237938	0.0122731	1.22616e-79	4.6541e-74
2113	ENSG00000177694	NAALADL2	2	0.0667763	0.77096	0.464908	0.143634	0.000763709	2.52677e-06	0.959077
2122	ENSG00000178568	ERBB4	2	0.0942835	1.06067	0.533509	0.176723	0.0146779	6.21739e-95	2.35991e-89
2133	ENSG00000179241	LDLRAD3	2	0.0381128	0.265769	0.212401	0.179438	0.0049995	1.99103e-33	7.55728e-28
2151	ENSG00000181722	ZBTB20	2	0.0593411	0.628646	0.395515	0.150035	6.44257e-05	0.171722	1
2164	ENSG00000182168	UNC5C	2	0.050883	0.425741	0.288391	0.176438	0.00523976	5.91592e-35	2.24548e-29
2171	ENSG00000182185	RAD51B	2	0.026783	0.279396	0.217018	0.123413	0.00255709	7.10109e-18	2.69533e-12
2194	ENSG00000182463	TSHZ2	2	0.0245353	0.322451	0.229551	0.106883	0.00597446	1.2699e-39	4.82011e-34
2198	ENSG00000182541	LIMK2	2	0.0359315	0.213544	0.169129	0.21245	0.0103835	1.25241e-67	4.75372e-62
2200	ENSG00000182621	PLCB1	2	0.0664555	0.83728	0.488127	0.136144	0.00038557	0.00082703	1
2208	ENSG00000182670	TTC3	2	0.0241054	0.170485	0.144723	0.166562	0.00118437	4.60752e-09	0.00174886
2211	ENSG00000182985	CADM1	2	0.0470642	0.352877	0.251847	0.186876	0.00801092	1.47539e-52	5.60008e-47
2218	ENSG00000183117	CSMD1	2	0.0658322	0.388673	0.23562	0.2794	0.0419307	1.53208e-269	5.81526e-264
2231	ENSG00000183826	BTBD9	2	0.0232734	0.204012	0.159367	0.146037	2.05428e-06	0.807197	1
2242	ENSG00000184305	CCSER1	2	0.0965104	0.754949	0.44657	0.216115	0.0372365	2.77869e-239	1.0547e-233
2256	ENSG00000184384	MAML2	2	0.0748418	1.25507	0.599868	0.124764	0.00843158	3.14174e-55	1.1925e-49
2270	ENSG00000184903	IMMP2L	2	0.0446634	0.630237	0.39723	0.112437	0.0137491	5.04272e-89	1.91404e-83
2283	ENSG00000185052	SLC24A3	2	0.0364949	0.257674	0.203034	0.179748	0.00466335	2.72911e-31	1.03588e-25
2288	ENSG00000185104	FAF1	2	0.043785	0.410698	0.296702	0.147572	0.000276732	0.00461722	1
2298	ENSG00000185305	ARL15	2	0.0379948	0.36928	0.267942	0.141803	0.00017979	0.0224225	1
2312	ENSG00000185483	ROR1	2	0.0264351	0.210121	0.169261	0.156179	0.00114669	8.08176e-09	0.00306756
2319	ENSG00000185630	PBX1	2	0.0324075	0.40386	0.29934	0.108263	0.0138811	7.29438e-90	2.7687e-84
2332	ENSG00000185842	DNAH14	2	0.0288721	0.217801	0.179156	0.161156	0.00101918	5.43157e-08	0.0206164
2338	ENSG00000186153	WWOX	2	0.0390933	0.482191	0.313852	0.124559	0.00197831	3.57997e-14	1.35883e-08
2350	ENSG00000186566	GPATCH8	2	0.0251037	0.236809	0.187071	0.134193	0.000619606	2.24814e-05	1
2359	ENSG00000186591	UBE2H	2	0.0231199	0.24511	0.188786	0.122466	0.00279673	2.09586e-19	7.95518e-14
2384	ENSG00000188559	RALGAPA2	2	0.039268	0.286377	0.219261	0.179092	0.00422403	1.69803e-28	6.44513e-23
2389	ENSG00000188994	ZNF292	2	0.0253408	0.220282	0.181135	0.139901	0.000169114	0.0268078	1
2397	ENSG00000189283	FHIT	2	0.0870547	0.909109	0.500528	0.173926	0.00935843	4.07362e-61	1.54621e-55
2411	ENSG00000196141	SPATS2L	2	0.0263649	0.247497	0.19934	0.132261	0.000818841	1.09973e-06	0.417419
2419	ENSG00000196187	TMEM63A	2	0.0400749	0.240685	0.185224	0.216359	0.0122714	1.25643e-79	4.76897e-74
2429	ENSG00000196482	ESRRG	2	0.0765867	0.480935	0.314512	0.24351	0.0420785	1.7032e-270	6.46477e-265
2438	ENSG00000196628	TCF4	2	0.035566	0.253926	0.189446	0.187737	0.0055414	7.16434e-37	2.71934e-31
2441	ENSG00000196712	NF1	2	0.0285416	0.262402	0.210158	0.13581	0.000578193	4.22941e-05	1
2450	ENSG00000196739	COL27A1	2	0.029611	0.258359	0.206332	0.143511	0.000120503	0.0616019	1
2456	ENSG00000196782	MAML3	2	0.0372166	0.359521	0.258311	0.144077	2.18281e-05	0.426316	1
2464	ENSG00000196935	SRGAP1	2	0.0387406	0.294053	0.226385	0.171127	0.00316578	9.2842e-22	3.52397e-16
2470	ENSG00000197157	SND1	2	0.0352836	0.238226	0.195119	0.180831	0.0051315	2.88459e-34	1.09489e-28
2473	ENSG00000197321	SVIL	2	0.0347372	0.360323	0.259631	0.133795	0.00121904	2.74867e-09	0.0010433
2488	ENSG00000198363	ASPH	2	0.0322506	0.188473	0.153562	0.210017	0.00933274	5.9314e-61	2.25136e-55
2491	ENSG00000198589	LRBA	2	0.0569778	0.495841	0.342612	0.166304	0.00335066	6.15962e-23	2.33798e-17
2500	ENSG00000198648	STK39	2	0.06101	0.431261	0.284037	0.214796	0.0231429	6.66613e-149	2.53024e-143
2509	ENSG00000198887	SMC5	2	0.0273511	0.197584	0.166095	0.164672	0.00144327	9.8046e-11	3.72149e-05
2520	ENSG00000204138	PHACTR4	2	0.0254176	0.220422	0.177045	0.143566	9.07288e-06	0.60804	1
2533	ENSG00000204406	MBD5	2	0.0373811	0.326772	0.252243	0.148195	2.99147e-05	0.351708	1
2542	ENSG00000204764	RANBP17	2	0.0332443	0.272469	0.205937	0.16143	0.00125964	1.50154e-09	0.000569932
2554	ENSG00000214548	MEG3	2	0.0410245	0.401965	0.296174	0.138515	0.000397504	0.000686432	1
2561	ENSG00000214944	ARHGEF28	2	0.047045	0.330066	0.257652	0.182592	0.0070306	2.4839e-46	9.42802e-41
2568	ENSG00000215386	MIR99AHG	2	0.0570169	0.518213	0.359763	0.158485	0.00134175	4.42795e-10	0.00016807
2577	ENSG00000224078	SNHG14	2	0.0419839	0.332775	0.253034	0.165922	0.00193	7.30389e-14	2.77231e-08
2585	ENSG00000224186	C5orf66	2	0.0291906	0.252102	0.196702	0.1484	1.96432e-06	0.811385	1
2594	ENSG00000228639	ROCR	2	0.0264921	0.173552	0.13971	0.189622	0.00376005	1.52221e-25	5.7778e-20
2597	ENSG00000229807	XIST	2	0.0523606	0.551798	0.35686	0.146726	6.97749e-06	0.652879	1
2608	ENSG00000230590	FTX	2	0.0525244	0.622332	0.399604	0.131441	0.00308116	3.21494e-21	1.22028e-15
2619	ENSG00000233008	LINC01725	2	0.0238668	0.204888	0.155013	0.153966	4.78372e-05	0.238929	1
2622	ENSG00000234899	SOX9-AS1	2	0.028036	0.189092	0.152243	0.184153	0.00332632	8.80381e-23	3.34163e-17
2631	ENSG00000244754	N4BP2L2	2	0.0272492	0.228065	0.177704	0.15334	0.000102725	0.0843904	1
2636	ENSG00000249592	AC139887.2	2	0.025296	0.158633	0.12876	0.196459	0.00489822	8.76716e-33	3.32772e-27
2638	ENSG00000249859	PVT1	2	0.0380851	0.250259	0.202243	0.188314	0.00781266	2.67975e-51	1.01714e-45
2642	ENSG00000251562	MALAT1	2	0.132352	4.10198	0.908575	0.14567	4.54889e-05	0.250804	1
2651	ENSG00000253438	PCAT1	2	0.0491694	0.353624	0.256464	0.19172	0.00957039	1.8345e-62	6.96314e-57
2684	ENSG00000270168	AC004233.2	2	0.0236415	0.0900921	0.0787599	0.300172	0.0201141	1.44401e-129	5.48095e-124
2686	ENSG00000270647	TAF15	2	0.0248816	0.200684	0.164644	0.151124	0.000183172	0.0211943	1
3	ENSG00000004534	RBM6	3	0.0350838	0.355028	0.245895	0.142678	0.000723408	5.06708e-06	1
31	ENSG00000010803	SCMH1	3	0.0263457	0.263089	0.185061	0.142363	0.000282626	0.0043542	1
49	ENSG00000018408	WWTR1	3	0.0252726	0.207428	0.147914	0.17086	0.00104987	3.88368e-08	0.0147411
51	ENSG00000021645	NRXN3	3	0.0525926	0.449571	0.281696	0.1867	0.00670871	5.96305e-44	2.26337e-38
57	ENSG00000026508	CD44	3	0.0296144	0.155538	0.106191	0.278878	0.0142339	2.1485e-91	8.15496e-86
60	ENSG00000038427	VCAN	3	0.0503415	0.346176	0.22961	0.219248	0.0177356	1.63734e-113	6.21478e-108
79	ENSG00000048740	CELF2	3	0.0861943	0.594107	0.357604	0.241033	0.0397611	1.58671e-253	6.02261e-248
89	ENSG00000049618	ARID1B	3	0.0394276	0.45583	0.303096	0.130083	0.00390231	2.97002e-26	1.12732e-20
98	ENSG00000049759	NEDD4L	3	0.0435699	0.412202	0.274563	0.158689	0.000235826	0.00920013	1
128	ENSG00000053747	LAMA3	3	0.0281531	0.156537	0.118304	0.237972	0.0120087	2.35128e-77	8.92466e-72
135	ENSG00000054654	SYNE2	3	0.0512336	0.469357	0.305518	0.167694	0.0024518	4.44126e-17	1.68575e-11
144	ENSG00000055609	KMT2C	3	0.0241934	0.275504	0.189637	0.127578	0.00429311	1.01346e-28	3.84676e-23
154	ENSG00000058272	PPP1R12A	3	0.0307736	0.217806	0.153163	0.200921	0.00530954	3.93103e-35	1.49208e-29
170	ENSG00000065320	NTN1	3	0.0273881	0.254741	0.176985	0.154748	0.000177334	0.0239127	1
175	ENSG00000065534	MYLK	3	0.0854321	0.263906	0.173351	0.492826	0.0903441	0	0
177	ENSG00000066032	CTNNA2	3	0.0288257	0.103269	0.0613728	0.469682	0.0272411	9.72726e-174	3.69214e-168
182	ENSG00000066382	MPPED2	3	0.0554335	0.399928	0.257604	0.215189	0.0136413	1.18087e-87	4.48218e-82
186	ENSG00000066468	FGFR2	3	0.108397	0.842713	0.461238	0.235012	0.0495265	3.82664074803571e-316	1.45246272216892e-310
191	ENSG00000066933	MYO9A	3	0.0257095	0.206525	0.145895	0.176219	0.00135451	4.29311e-10	0.000162952
193	ENSG00000067113	PLPP1	3	0.0298052	0.156708	0.113324	0.263008	0.0162941	2.10551e-104	7.99181e-99
195	ENSG00000068305	MEF2A	3	0.0229351	0.17961	0.136339	0.168221	0.00075378	3.21172e-06	1
209	ENSG00000069667	RORA	3	0.0618627	0.724308	0.412651	0.149915	1.08948e-06	0.859491	1
216	ENSG00000069702	TGFBR3	3	0.115171	0.600797	0.34105	0.337695	0.105565	0	0
219	ENSG00000072110	ACTN1	3	0.0335713	0.16428	0.119919	0.279949	0.0195386	6.49327e-125	2.46462e-119
220	ENSG00000073282	TP63	3	0.0609666	0.316066	0.220458	0.276546	0.0401119	9.05907e-256	3.43852e-250
225	ENSG00000073792	IGF2BP2	3	0.0298066	0.342364	0.227995	0.130734	0.00354593	5.29365e-24	2.00929e-18
234	ENSG00000073849	ST6GAL1	3	0.0264256	0.212912	0.153163	0.172533	0.00108686	2.24405e-08	0.00851765
237	ENSG00000073921	PICALM	3	0.0229987	0.190209	0.135532	0.169692	0.000683095	9.29164e-06	1
242	ENSG00000075151	EIF4G3	3	0.0353342	0.288752	0.197981	0.178473	0.00341917	3.34797e-23	1.27077e-17
246	ENSG00000075223	SEMA3C	3	0.0236913	0.198297	0.135801	0.174456	0.00169141	3.02326e-12	1.14753e-06
250	ENSG00000075292	ZNF638	3	0.0262888	0.218935	0.166622	0.157775	4.46944e-05	0.256866	1
262	ENSG00000075420	FNDC3B	3	0.069398	0.655886	0.388291	0.178727	0.00613511	2.45688e-40	9.32547e-35
270	ENSG00000075539	FRYL	3	0.02454	0.225686	0.159892	0.153478	2.42858e-06	0.79155	1
275	ENSG00000075651	PLD1	3	0.0339655	0.227068	0.157604	0.215511	0.00799958	4.37894e-52	1.6621e-46
292	ENSG00000077092	RARB	3	0.0232231	0.191517	0.13755	0.168833	0.000768348	2.58146e-06	0.979835
294	ENSG00000077157	PPP1R12B	3	0.0507496	0.327244	0.223149	0.227424	0.0162792	2.61695e-104	9.93305e-99
297	ENSG00000077264	PAK3	3	0.0265129	0.160953	0.117227	0.226167	0.00868686	2.04479e-56	7.76134e-51
298	ENSG00000077782	FGFR1	3	0.176481	1.10285	0.53459	0.330124	0.171159	0	0
312	ENSG00000079308	TNS1	3	0.0276756	0.156502	0.113594	0.243637	0.0107442	2.2073e-69	8.37815e-64
359	ENSG00000085224	ATRX	3	0.0242627	0.212749	0.15572	0.15581	2.40767e-05	0.405306	1
364	ENSG00000087460	GNAS	3	0.0250978	0.271784	0.185195	0.135521	0.00221384	1.43639e-15	5.45204e-10
375	ENSG00000088854	C20orf194	3	0.0303359	0.271098	0.189367	0.160196	0.000179452	0.023088	1
382	ENSG00000091136	LAMB1	3	0.12625	0.5406	0.33109	0.381316	0.122856	0	0
386	ENSG00000091409	ITGA6	3	0.0381166	0.312771	0.215343	0.177004	0.00278864	3.26057e-19	1.2376e-13
395	ENSG00000095637	SORBS1	3	0.121762	0.538441	0.300269	0.405509	0.110599	0	0
409	ENSG00000100154	TTC28	3	0.0235724	0.234562	0.164872	0.142974	0.000421234	0.000499515	1
418	ENSG00000100345	MYH9	3	0.0354862	0.255331	0.175505	0.202195	0.00659064	3.30772e-43	1.2555e-37
423	ENSG00000100354	TNRC6B	3	0.0486976	0.446784	0.294482	0.165367	0.000817405	1.23841e-06	0.470058
431	ENSG00000100505	TRIM9	3	0.0347508	0.101071	0.0763122	0.455377	0.0356081	5.33086e-227	2.02341e-221
433	ENSG00000100731	PCNX1	3	0.0374431	0.22405	0.164065	0.228222	0.0129669	2.12438e-83	8.06344e-78
435	ENSG00000100784	RPS6KA5	3	0.0395679	0.267276	0.185734	0.213036	0.01036	5.83281e-67	2.21394e-61
443	ENSG00000101680	LAMA1	3	0.043157	0.261779	0.179946	0.239833	0.0200529	3.61841e-128	1.37343e-122
445	ENSG00000101773	RBBP8	3	0.0605476	0.25428	0.180215	0.335974	0.0496149	1.03346537196108e-316	3.92268317373778e-311
447	ENSG00000101849	TBL1X	3	0.0440238	0.326474	0.225168	0.195515	0.0063589	9.54917e-42	3.62454e-36
450	ENSG00000101871	MID1	3	0.0400272	0.32576	0.210094	0.19052	0.00504636	1.79488e-33	6.81275e-28
463	ENSG00000102908	NFAT5	3	0.0707464	0.629986	0.386406	0.183088	0.00854298	1.64928e-55	6.26009e-50
470	ENSG00000103404	USP31	3	0.0279631	0.137492	0.100135	0.279255	0.0164891	1.2352e-105	4.68839e-100
475	ENSG00000104375	STK3	3	0.0243061	0.209471	0.150875	0.161101	0.000268194	0.00547727	1
488	ENSG00000105738	SIPA1L3	3	0.025373	0.309205	0.216824	0.117021	0.00973976	4.7351e-63	1.79728e-57
515	ENSG00000107104	KANK1	3	0.0284413	0.265061	0.182234	0.15607	0.00042106	0.000500857	1
522	ENSG00000107518	ATRNL1	3	0.0376079	0.240857	0.171736	0.218987	0.0119141	9.27684e-77	3.52117e-71
525	ENSG00000107779	BMPR1A	3	0.0248508	0.200929	0.147106	0.168931	0.000675438	1.04276e-05	1
527	ENSG00000107796	ACTA2	3	0.0938023	0.286505	0.174832	0.536529	0.101236	0	0
530	ENSG00000107957	SH3PXD2A	3	0.0363811	0.266447	0.188829	0.192667	0.00641746	4.08248e-42	1.54957e-36
545	ENSG00000109686	SH3D19	3	0.0483043	0.340459	0.227322	0.212493	0.0138019	1.1454e-88	4.34754e-83
571	ENSG00000111912	NCOA7	3	0.022901	0.143702	0.103499	0.221267	0.00652705	8.32274e-43	3.15903e-37
574	ENSG00000112182	BACH2	3	0.0363341	0.198111	0.137416	0.26441	0.0181586	3.47158e-116	1.31769e-110
584	ENSG00000112699	GMDS	3	0.0581038	1.34131	0.597174	0.0972981	0.0656769	0	0
592	ENSG00000112701	SENP6	3	0.0270992	0.243166	0.174966	0.154882	2.61094e-08	0.978137	1
597	ENSG00000112902	SEMA5A	3	0.0329218	0.170701	0.120188	0.273918	0.0198234	1.0242e-126	3.88751e-121
606	ENSG00000113448	PDE4D	3	0.123831	2.70661	0.813324	0.152253	0.00137136	3.34847e-10	0.000127097
625	ENSG00000114541	FRMD4B	3	0.0729307	0.681629	0.396366	0.183998	0.00910583	4.68236e-59	1.77727e-53
635	ENSG00000114857	NKTR	3	0.0229397	0.206256	0.150471	0.152452	9.19846e-05	0.103821	1
647	ENSG00000115464	USP34	3	0.0272387	0.273222	0.193405	0.140837	0.000694676	7.80509e-06	1
659	ENSG00000115641	FHL2	3	0.0400912	0.209083	0.143876	0.27865	0.0239252	1.07173e-152	4.06792e-147
665	ENSG00000115760	BIRC6	3	0.0253255	0.240407	0.175639	0.14419	0.000420999	0.000501328	1
687	ENSG00000116539	ASH1L	3	0.0339666	0.364102	0.24428	0.139048	0.00133828	5.45368e-10	0.000207003
697	ENSG00000117114	ADGRL2	3	0.0287012	0.254086	0.181561	0.15808	3.24318e-05	0.334123	1
707	ENSG00000118007	STAG1	3	0.0444138	0.501514	0.315882	0.140603	0.000447122	0.000335273	1
720	ENSG00000119771	KLHL29	3	0.0627012	0.27808	0.190175	0.329703	0.0481535	2.55802e-307	9.70937e-302
731	ENSG00000120071	KANSL1	3	0.031313	0.326702	0.220996	0.14169	0.000990627	9.36232e-08	0.0355362
742	ENSG00000120549	KIAA1217	3	0.0851449	1.37293	0.615612	0.138309	0.00300179	1.45919e-20	5.53857e-15
749	ENSG00000120594	PLXDC2	3	0.0432681	0.269038	0.184926	0.233975	0.0176772	3.83324e-113	1.45497e-107
751	ENSG00000120738	EGR1	3	0.0232244	0.148009	0.108748	0.213561	0.00597626	2.4637e-39	9.35136e-34
757	ENSG00000121440	PDZRN3	3	0.067325	0.68897	0.384791	0.174965	0.00579072	3.63953e-38	1.38144e-32
768	ENSG00000121989	ACVR2A	3	0.0409497	0.249746	0.173486	0.23604	0.01444	1.07508e-92	4.08062e-87
771	ENSG00000122786	CALD1	3	0.0823742	0.475974	0.311978	0.264038	0.0457542	6.49474e-292	2.46518e-286
774	ENSG00000122870	BICC1	3	0.0495204	0.226469	0.16245	0.304835	0.0387341	5.83498e-247	2.21476e-241
779	ENSG00000123066	MED13L	3	0.0428779	0.406799	0.264468	0.162129	0.000389399	0.000817276	1
803	ENSG00000124788	ATXN1	3	0.041627	0.420789	0.272544	0.152735	8.15787e-05	0.125563	1
817	ENSG00000126785	RHOJ	3	0.0245931	0.0803971	0.0628533	0.391278	0.0229213	2.47556e-146	9.39638e-141
818	ENSG00000127124	HIVEP3	3	0.0361188	0.283786	0.188694	0.191414	0.00436175	3.73779e-29	1.41874e-23
831	ENSG00000127914	AKAP9	3	0.0334497	0.295428	0.209825	0.159417	4.83534e-05	0.238267	1
840	ENSG00000128536	CDHR3	3	0.0318996	0.131465	0.0997308	0.319857	0.0251223	2.73839e-160	1.0394e-154
845	ENSG00000128585	MKLN1	3	0.0230858	0.20454	0.15424	0.149675	3.7759e-05	0.297341	1
881	ENSG00000131374	TBC1D5	3	0.0270309	0.309199	0.212921	0.126953	0.00371613	4.45205e-25	1.68985e-19
891	ENSG00000131558	EXOC4	3	0.0325344	0.360252	0.251682	0.129268	0.00386467	5.13362e-26	1.94855e-20
898	ENSG00000131711	MAP1B	3	0.0248662	0.141877	0.103499	0.240255	0.00961537	2.87912e-62	1.09281e-56
908	ENSG00000132466	ANKRD17	3	0.0265502	0.272096	0.190579	0.139314	0.000911225	3.05207e-07	0.115846
915	ENSG00000132475	H3F3B	3	0.0249568	0.250039	0.171602	0.145434	0.000128416	0.0546155	1
927	ENSG00000132849	PATJ	3	0.0371481	0.483233	0.316689	0.117302	0.0135255	6.34647e-87	2.40891e-81
934	ENSG00000132854	KANK4	3	0.0927046	0.565448	0.335935	0.27596	0.0555653	0	0
938	ENSG00000133019	CHRM3	3	0.0696994	0.63578	0.371332	0.187701	0.015389	1.09644e-98	4.16172e-93
944	ENSG00000133121	STARD13	3	0.0657518	0.504438	0.314805	0.208865	0.0207509	1.38128e-132	5.24289e-127
949	ENSG00000133392	MYH11	3	0.0540997	0.185584	0.0981157	0.551387	0.0565815	0	0
950	ENSG00000133401	PDZD2	3	0.0365785	0.224248	0.159354	0.229542	0.0121205	4.63373e-78	1.75881e-72
955	ENSG00000133812	SBF2	3	0.0292815	0.299963	0.208614	0.140362	0.00091078	3.07236e-07	0.116616
965	ENSG00000134138	MEIS2	3	0.0392301	0.672251	0.382369	0.102597	0.0333023	2.68321e-212	1.01845e-206
975	ENSG00000134318	ROCK2	3	0.0244913	0.171897	0.127591	0.191952	0.00332411	1.33551e-22	5.06914e-17
976	ENSG00000134508	CABLES1	3	0.0404278	0.210364	0.151952	0.266057	0.0201975	4.39498e-129	1.66819e-123
984	ENSG00000134644	PUM1	3	0.0272293	0.28304	0.195289	0.139431	0.000973967	1.19938e-07	0.0455244
992	ENSG00000134775	FHOD3	3	0.149198	0.610864	0.356393	0.418632	0.15217	0	0
995	ENSG00000134871	COL4A2	3	0.0857701	0.508801	0.317093	0.270489	0.0533805	0	0
1010	ENSG00000135333	EPHA7	3	0.0237761	0.179289	0.126783	0.187533	0.00244436	4.95067e-17	1.87911e-11
1026	ENSG00000135862	LAMC1	3	0.0340444	0.182287	0.134724	0.252697	0.0161406	1.96502e-103	7.45856e-98
1033	ENSG00000136205	TNS3	3	0.0527133	0.275162	0.187214	0.281567	0.0315637	3.17877e-201	1.20655e-195
1048	ENSG00000137033	IL33	3	0.0460433	0.145179	0.109825	0.419242	0.0446462	8.30483e-285	3.15223e-279
1050	ENSG00000137145	DENND4C	3	0.0284372	0.263341	0.190848	0.149004	7.51601e-05	0.141471	1
1056	ENSG00000137177	KIF13A	3	0.0291308	0.273282	0.188964	0.154161	1.03416e-05	0.58548	1
1061	ENSG00000137573	SULF1	3	0.0227034	0.0832329	0.059354	0.382508	0.0187891	3.57677e-120	1.35762e-114
1063	ENSG00000137693	YAP1	3	0.0286308	0.254489	0.18358	0.155958	2.97672e-05	0.354802	1
1068	ENSG00000137801	THBS1	3	0.0382197	0.231001	0.144818	0.263915	0.0194162	3.86088e-124	1.46546e-118
1075	ENSG00000138101	DTNB	3	0.030472	0.471084	0.295559	0.1031	0.0270033	3.15026e-172	1.19573e-166
1083	ENSG00000138639	ARHGAP24	3	0.0350085	0.324499	0.217093	0.16126	0.000347697	0.00156382	1
1128	ENSG00000139793	MBNL2	3	0.0284741	0.213529	0.158816	0.179291	0.00171207	2.23214e-12	8.47245e-07
1129	ENSG00000139946	PELI2	3	0.0448929	0.246564	0.174159	0.25777	0.0217575	5.84319e-139	2.21788e-133
1133	ENSG00000140262	TCF12	3	0.0385553	0.427965	0.288022	0.133863	0.00254725	1.10261e-17	4.18514e-12
1153	ENSG00000140416	TPM1	3	0.0774713	0.33962	0.224764	0.344678	0.0612769	0	0
1156	ENSG00000140443	IGF1R	3	0.0390864	0.395477	0.266756	0.146525	0.000169938	0.027041	1
1164	ENSG00000140538	NTRK3	3	0.0596971	0.218182	0.150606	0.396381	0.0564983	0	0
1165	ENSG00000140718	FTO	3	0.0265105	0.218092	0.164603	0.161057	0.000304492	0.00308091	1
1175	ENSG00000140873	ADAMTS18	3	0.0309584	0.203826	0.136474	0.226845	0.014989	3.68003e-96	1.39681e-90
1181	ENSG00000141376	BCAS3	3	0.0303301	0.333413	0.229071	0.132405	0.00241452	7.65455e-17	2.90541e-11
1191	ENSG00000141622	RNF165	3	0.0232176	0.160197	0.120996	0.191887	0.00358398	3.0435e-24	1.15521e-18
1205	ENSG00000142599	RERE	3	0.0484901	0.676352	0.400673	0.121022	0.0119283	7.55747e-77	2.86856e-71
1215	ENSG00000143228	NUF2	3	0.0263014	0.0952889	0.0694482	0.37872	0.0239712	5.47657e-153	2.07872e-147
1227	ENSG00000143995	MEIS1	3	0.0338506	0.343023	0.237416	0.142579	0.000509857	0.000128257	1
1235	ENSG00000144036	EXOC6B	3	0.0403485	0.41297	0.271063	0.148853	1.03525e-05	0.585283	1
1244	ENSG00000144283	PKP4	3	0.0356244	0.419942	0.2786	0.127869	0.00459437	1.27328e-30	4.83293e-25
1258	ENSG00000144642	RBMS3	3	0.0608971	0.301826	0.206057	0.295536	0.0398008	8.84282e-254	3.35643e-248
1262	ENSG00000144668	ITGA9	3	0.0550211	0.394083	0.254778	0.215957	0.0174876	6.04916e-112	2.29605e-106
1271	ENSG00000144677	CTDSPL	3	0.0371163	0.293231	0.205114	0.180954	0.00361746	1.87003e-24	7.09801e-19
1276	ENSG00000144730	IL17RD	3	0.042963	0.227248	0.158546	0.270981	0.0236934	3.15927e-151	1.19915e-145
1278	ENSG00000144857	BOC	3	0.0676345	0.334764	0.231629	0.291996	0.0454232	8.62311e-290	3.27304e-284
1281	ENSG00000144868	TMEM108	3	0.0483428	0.368789	0.243069	0.198885	0.0124226	5.75892e-80	2.18589e-74
1286	ENSG00000145012	LPP	3	0.087342	0.823456	0.468102	0.186587	0.0113252	4.79994e-73	1.82189e-67
1295	ENSG00000145349	CAMK2D	3	0.0231424	0.187593	0.131494	0.175996	0.000910502	3.08515e-07	0.117102
1300	ENSG00000145431	PDGFC	3	0.0359264	0.398873	0.252624	0.142213	0.000621639	2.34855e-05	1
1306	ENSG00000145675	PIK3R1	3	0.0326608	0.187812	0.141319	0.231114	0.0107359	2.49232e-69	9.46001e-64
1312	ENSG00000145687	SSBP2	3	0.0232105	0.257699	0.181965	0.127555	0.00328818	2.25319e-22	8.55233e-17
1322	ENSG00000145808	ADAMTS19	3	0.040756	0.202319	0.146433	0.278324	0.0234807	7.04906e-150	2.67558e-144
1326	ENSG00000145996	CDKAL1	3	0.0237243	0.237223	0.176312	0.134558	0.00122028	3.11421e-09	0.00118205
1335	ENSG00000146247	PHIP	3	0.0232234	0.22222	0.156528	0.148366	5.97922e-05	0.189713	1
1340	ENSG00000146426	TIAM2	3	0.0336976	0.257498	0.1821	0.18505	0.00327039	2.91931e-22	1.10807e-16
1349	ENSG00000146648	EGFR	3	0.0303493	0.288645	0.20148	0.150631	5.52545e-07	0.899679	1
1354	ENSG00000146776	ATXN7L1	3	0.0338031	0.259925	0.18035	0.18743	0.00380855	1.16087e-25	4.40628e-20
1358	ENSG00000147044	CASK	3	0.0256314	0.225519	0.159623	0.160574	0.000209805	0.0140249	1
1360	ENSG00000147050	KDM6A	3	0.0228551	0.201224	0.148318	0.154096	7.37625e-06	0.645076	1
1367	ENSG00000147862	NFIB	3	0.127105	1.66938	0.679408	0.187082	0.0235258	3.64814e-150	1.38471e-144
1382	ENSG00000148053	NTRK2	3	0.0642569	0.252754	0.170794	0.376224	0.0585815	0	0
1385	ENSG00000148120	C9orf3	3	0.0325409	0.30011	0.211844	0.153608	1.34806e-05	0.533486	1
1393	ENSG00000148498	PARD3	3	0.0789187	1.00184	0.514805	0.153298	0.000289657	0.00389496	1
1401	ENSG00000148655	LRMDA	3	0.0384603	0.39909	0.251279	0.153058	3.33664e-05	0.327254	1
1408	ENSG00000148737	TCF7L2	3	0.0391674	0.371142	0.25249	0.155124	9.34915e-05	0.101031	1
1418	ENSG00000149591	TAGLN	3	0.0312193	0.0874874	0.0585464	0.533241	0.0322663	1.06758e-205	4.05218e-200
1424	ENSG00000150347	ARID5B	3	0.0256285	0.247494	0.180888	0.141682	0.00059355	3.59275e-05	1
1439	ENSG00000150995	ITPR1	3	0.0476016	0.169394	0.123419	0.385692	0.0418475	7.09174e-267	2.69178e-261
1442	ENSG00000151150	ANK3	3	0.0343975	0.480462	0.299462	0.114864	0.0157846	3.4812e-101	1.32134e-95
1451	ENSG00000151276	MAGI1	3	0.0421205	0.509483	0.310902	0.135478	0.00302824	9.92661e-21	3.7678e-15
1459	ENSG00000151322	NPAS3	3	0.0462055	0.421118	0.269314	0.171568	0.00176938	9.62848e-13	3.65465e-07
1465	ENSG00000151422	FER	3	0.0285045	0.207601	0.153028	0.186269	0.00290221	6.22715e-20	2.36361e-14
1467	ENSG00000151474	FRMD4A	3	0.0370363	0.317715	0.202961	0.18248	0.00408392	2.11897e-27	8.04289e-22
1480	ENSG00000151914	DST	3	0.0416681	0.275221	0.180619	0.230696	0.0123365	2.01336e-79	7.64204e-74
1489	ENSG00000152104	PTPN14	3	0.0833743	0.592882	0.351009	0.237527	0.0358017	3.10502e-228	1.17856e-222
1500	ENSG00000152284	TCF7L1	3	0.0393308	0.370265	0.248991	0.157961	0.00019196	0.0187821	1
1519	ENSG00000152767	FARP1	3	0.0273076	0.356391	0.244684	0.111604	0.0143122	6.88909e-92	2.61487e-86
1528	ENSG00000152818	UTRN	3	0.025442	0.269388	0.197039	0.129122	0.00294838	3.17769e-20	1.20614e-14
1537	ENSG00000152894	PTPRK	3	0.0232136	0.306656	0.206191	0.112583	0.0120759	8.85446e-78	3.36085e-72
1553	ENSG00000153815	CMIP	3	0.0313031	0.251296	0.181561	0.172411	0.00138823	2.61134e-10	9.91177e-05
1559	ENSG00000153944	MSI2	3	0.0401693	0.382978	0.260969	0.153924	6.55109e-06	0.664226	1
1571	ENSG00000154122	ANKH	3	0.032492	0.152866	0.112113	0.289814	0.0206959	3.08035e-132	1.1692e-126
1593	ENSG00000154447	SH3RF1	3	0.0299789	0.322298	0.218304	0.137326	0.00145306	1.00491e-10	3.81431e-05
1602	ENSG00000154556	SORBS2	3	0.0514194	0.690357	0.384926	0.133583	0.00334589	9.72738e-23	3.69218e-17
1611	ENSG00000155324	GRAMD2B	3	0.0319425	0.186543	0.139569	0.228865	0.0106089	1.57399e-68	5.97433e-63
1632	ENSG00000156110	ADK	3	0.0378025	0.369522	0.252894	0.14948	1.39539e-05	0.526388	1
1648	ENSG00000156299	TIAM1	3	0.028546	0.225657	0.158008	0.180662	0.00413706	9.78776e-28	3.7151e-22
1653	ENSG00000156639	ZFAND3	3	0.0381372	0.369546	0.254509	0.149846	2.94104e-05	0.357703	1
1663	ENSG00000156804	FBXO32	3	0.152776	0.729838	0.385195	0.396621	0.151196	0	0
1674	ENSG00000157110	RBPMS	3	0.0381108	0.296341	0.198923	0.191585	0.00476101	1.13164e-31	4.29533e-26
1685	ENSG00000157827	FMNL2	3	0.026214	0.305747	0.207941	0.126065	0.00466199	4.76808e-31	1.8098e-25
1704	ENSG00000158321	AUTS2	3	0.102107	1.65422	0.696501	0.146601	0.000140225	0.0446062	1
1712	ENSG00000158467	AHCYL2	3	0.0790061	0.530795	0.323149	0.244488	0.0352541	9.67329e-225	3.67165e-219
1722	ENSG00000158560	DYNC1I1	3	0.0364674	0.149563	0.108883	0.334923	0.0300207	2.0929e-191	7.94393e-186
1724	ENSG00000158966	CACHD1	3	0.0238683	0.160982	0.123688	0.192972	0.00336571	7.28929e-23	2.76677e-17
1731	ENSG00000159788	RGS12	3	0.0351353	0.210063	0.152624	0.230208	0.0131526	1.43083e-84	5.43093e-79
1733	ENSG00000160145	KALRN	3	0.057291	0.34421	0.229879	0.249223	0.0253271	1.37531e-161	5.22022e-156
1738	ENSG00000161542	PRPSAP1	3	0.0323633	0.2044	0.145222	0.222854	0.00960172	3.51011e-62	1.33232e-56
1742	ENSG00000162105	SHANK2	3	0.0237667	0.445476	0.277793	0.0855556	0.0575878	0	0
1749	ENSG00000162496	DHRS3	3	0.0372123	0.242016	0.16245	0.22907	0.0125435	9.95206e-81	3.77746e-75
1753	ENSG00000162599	NFIA	3	0.0637822	0.840719	0.476178	0.133946	0.00284308	1.47426e-19	5.5958e-14
1761	ENSG00000163017	ACTG2	3	0.0736635	0.27386	0.157604	0.467395	0.0734652	0	0
1776	ENSG00000163638	ADAMTS9	3	0.0737319	0.406481	0.255989	0.288027	0.0483315	0	6.97143e-303
1810	ENSG00000164418	GRIK2	3	0.0372482	0.152055	0.108479	0.343367	0.0301341	3.9785e-192	1.5101e-186
1832	ENSG00000164830	OXR1	3	0.0396531	0.232176	0.165545	0.239531	0.0159032	6.1994e-102	2.35308e-96
1834	ENSG00000164904	ALDH7A1	3	0.039053	0.252108	0.177658	0.219821	0.0126869	1.24105e-81	4.7106e-76
1837	ENSG00000164949	GEM	3	0.0255019	0.0711766	0.0514132	0.496019	0.0263116	7.76061e-168	2.94566e-162
1840	ENSG00000165238	WNK2	3	0.0231059	0.22612	0.165949	0.139235	0.0011865	5.13146e-09	0.00194773
1846	ENSG00000165392	WRN	3	0.028004	0.198796	0.149125	0.187789	0.00351205	8.66584e-24	3.28926e-18
1853	ENSG00000166250	CLMP	3	0.0808981	0.284985	0.178735	0.452615	0.0827699	0	0
1860	ENSG00000166833	NAV2	3	0.0328506	0.294784	0.205518	0.159843	0.00026886	0.0054195	1
1867	ENSG00000167460	TPM4	3	0.0454183	0.379219	0.224764	0.202071	0.00858933	8.4187e-56	3.19545e-50
1876	ENSG00000167693	NXN	3	0.0423654	0.434848	0.274563	0.154301	5.75227e-05	0.198339	1
1883	ENSG00000168036	CTNNB1	3	0.02715	0.198947	0.145087	0.187129	0.00301985	1.12173e-20	4.25769e-15
1897	ENSG00000169398	PTK2	3	0.0358658	0.388687	0.259758	0.138074	0.0012117	3.53503e-09	0.00134178
1905	ENSG00000169855	ROBO1	3	0.0232313	0.187522	0.128264	0.181121	0.00199296	3.63636e-14	1.38024e-08
1910	ENSG00000170153	RNF150	3	0.0258119	0.231748	0.160834	0.160487	0.000406339	0.000628721	1
1920	ENSG00000170485	NPAS2	3	0.0456259	0.28828	0.202288	0.225549	0.0145737	1.5392e-93	5.84227e-88
1922	ENSG00000170579	DLGAP1	3	0.0357592	0.206037	0.130821	0.273344	0.0201275	1.21991e-128	4.63035e-123
1934	ENSG00000170873	MTSS1	3	0.0903036	0.52962	0.32786	0.275433	0.0571887	0	0
1938	ENSG00000170919	TPT1-AS1	3	0.0299749	0.205152	0.154913	0.193496	0.00374877	2.76949e-25	1.0512e-19
1947	ENSG00000171132	PRKCE	3	0.0436711	0.211119	0.152894	0.285631	0.0270008	3.26687e-172	1.23999e-166
1953	ENSG00000171346	KRT15	3	0.0263495	0.155151	0.108345	0.243201	0.010682	5.44807e-69	2.0679e-63
1966	ENSG00000171634	BPTF	3	0.0321128	0.333899	0.235397	0.13642	0.00173044	1.70483e-12	6.47095e-07
1981	ENSG00000171724	VAT1L	3	0.0257973	0.121393	0.0861373	0.299491	0.0173818	2.82432e-111	1.07202e-105
1994	ENSG00000171988	JMJD1C	3	0.0422589	0.556831	0.340511	0.124104	0.00779752	8.2143e-51	3.11787e-45
2006	ENSG00000172264	MACROD2	3	0.0301665	0.328246	0.217497	0.138699	0.00116351	7.20979e-09	0.00273659
2030	ENSG00000173120	KDM2A	3	0.0229289	0.226343	0.164199	0.139641	0.000855481	7.01027e-07	0.266086
2051	ENSG00000174099	MSRB3	3	0.0387991	0.113886	0.0854643	0.45398	0.0391404	1.47494e-249	5.59836e-244
2073	ENSG00000175198	PCCA	3	0.0312807	0.297415	0.211306	0.148036	0.000152641	0.0361367	1
2081	ENSG00000175455	CCDC14	3	0.0256647	0.200485	0.146703	0.174944	0.00149726	5.24317e-11	1.99013e-05
2086	ENSG00000176533	GNG7	3	0.0336315	0.237254	0.163122	0.206173	0.00762302	1.03303e-49	3.92102e-44
2088	ENSG00000176658	MYO1D	3	0.0399898	0.354661	0.233513	0.171253	0.00172819	1.76191e-12	6.68761e-07
2099	ENSG00000177200	CHD9	3	0.0352659	0.316435	0.223419	0.157847	7.38279e-05	0.145048	1
2118	ENSG00000178031	ADAMTSL1	3	0.0376535	0.230066	0.155989	0.241385	0.0160972	3.69111e-103	1.40102e-97
2123	ENSG00000178568	ERBB4	3	0.107204	1.23626	0.540108	0.198487	0.0234129	1.89536e-149	7.19413e-144
2134	ENSG00000179241	LDLRAD3	3	0.0231442	0.209412	0.154643	0.149662	3.8991e-05	0.289592	1
2138	ENSG00000179915	NRXN1	3	0.0286628	0.128701	0.087214	0.328649	0.0212728	6.86033e-136	2.60395e-130
2139	ENSG00000180287	PLD5	3	0.09032	0.47249	0.28358	0.318499	0.0759145	0	0
2142	ENSG00000180357	ZNF609	3	0.0332913	0.292773	0.204038	0.163162	0.00048579	0.000185279	1
2152	ENSG00000181722	ZBTB20	3	0.0449655	0.547291	0.333244	0.134933	0.00299914	1.51669e-20	5.75685e-15
2172	ENSG00000182185	RAD51B	3	0.0267082	0.29602	0.206999	0.129026	0.00259553	5.45061e-18	2.06887e-12
2180	ENSG00000182197	EXT1	3	0.0649077	0.594031	0.348721	0.186131	0.00799078	4.97573e-52	1.88862e-46
2190	ENSG00000182389	CACNB4	3	0.0729634	0.468287	0.291925	0.249939	0.0428722	1.94303e-273	7.3751e-268
2201	ENSG00000182621	PLCB1	3	0.115214	1.31767	0.599058	0.192325	0.0224285	3.28341e-143	1.24627e-137
2221	ENSG00000183378	OVCH2	3	0.0277896	0.104402	0.0823688	0.33738	0.0215376	1.44398e-137	5.48085e-132
2223	ENSG00000183580	FBXL7	3	0.0480592	0.334908	0.224092	0.214462	0.0156005	5.05932e-100	1.92035e-94
2236	ENSG00000183853	KIRREL1	3	0.0260135	0.133976	0.100538	0.258742	0.0133047	1.57113e-85	5.96346e-80
2243	ENSG00000184305	CCSER1	3	0.0253755	0.33351	0.218977	0.115882	0.00857939	9.72487e-56	3.69123e-50
2257	ENSG00000184384	MAML2	3	0.0736751	1.2911	0.577793	0.127511	0.0101326	1.58273e-65	6.00749e-60
2271	ENSG00000184903	IMMP2L	3	0.0646365	0.848697	0.457201	0.141374	0.000617618	2.49575e-05	1
2280	ENSG00000185046	ANKS1B	3	0.02262	0.207929	0.14576	0.155186	1.13698e-05	0.567411	1
2289	ENSG00000185104	FAF1	3	0.0289825	0.335503	0.229341	0.126373	0.00350062	1.02347e-23	3.88473e-18
2299	ENSG00000185305	ARL15	3	0.0401853	0.407468	0.262853	0.152881	1.48466e-05	0.513446	1
2307	ENSG00000185420	SMYD3	3	0.0314223	0.276651	0.188694	0.166524	0.00131161	8.0831e-10	0.000306807
2315	ENSG00000185532	PRKG1	3	0.184398	1.0256	0.492867	0.374134	0.174341	0	0
2320	ENSG00000185630	PBX1	3	0.0457096	0.540164	0.337416	0.13547	0.00259704	5.33222e-18	2.02393e-12
2330	ENSG00000185760	KCNQ5	3	0.075157	0.411048	0.248991	0.301847	0.0535831	0	0
2339	ENSG00000186153	WWOX	3	0.0506428	0.614598	0.33755	0.15003	3.4944e-05	0.316077	1
2351	ENSG00000186566	GPATCH8	3	0.0273102	0.264821	0.18681	0.146192	0.000148552	0.0387223	1
2369	ENSG00000187498	COL4A1	3	0.0444583	0.201129	0.137281	0.323848	0.0332127	9.99189e-212	3.79258e-206
2377	ENSG00000187955	COL14A1	3	0.0613994	0.229955	0.164872	0.372406	0.0549423	0	0
2379	ENSG00000188153	COL4A5	3	0.0273875	0.208264	0.15249	0.179602	0.00240982	8.1978e-17	3.1116e-11
2390	ENSG00000188994	ZNF292	3	0.0236776	0.226495	0.16568	0.142912	0.000572489	4.94452e-05	1
2404	ENSG00000189337	KAZN	3	0.188563	1.74499	0.671602	0.280767	0.143419	0	0
2409	ENSG00000196090	PTPRT	3	0.0309788	0.0952621	0.0647376	0.478529	0.0313304	9.70213e-200	3.6826e-194
2433	ENSG00000196588	MRTFA	3	0.0701931	0.522187	0.31319	0.224123	0.0242161	1.53217e-154	5.8156e-149
2442	ENSG00000196712	NF1	3	0.0393251	0.33479	0.240377	0.163598	0.000908963	3.15672e-07	0.119818
2451	ENSG00000196739	COL27A1	3	0.037332	0.31339	0.224495	0.166293	0.000788828	1.89934e-06	0.720925
2457	ENSG00000196782	MAML3	3	0.0299747	0.338441	0.2179	0.137561	0.00192174	1.0318e-13	3.91636e-08
2462	ENSG00000196924	FLNA	3	0.023149	0.113174	0.0841184	0.275195	0.0130692	4.8057e-84	1.82408e-78
2474	ENSG00000197321	SVIL	3	0.0426771	0.427582	0.279812	0.152521	1.51588e-05	0.509051	1
2482	ENSG00000197381	ADARB1	3	0.0231213	0.128232	0.0979812	0.235977	0.0084647	5.13537e-55	1.94921e-49
2483	ENSG00000197555	SIPA1L1	3	0.0293115	0.230743	0.166083	0.176486	0.00216811	2.80312e-15	1.06397e-09
2492	ENSG00000198589	LRBA	3	0.0246615	0.309539	0.212786	0.115898	0.00991852	3.53716e-64	1.34259e-58
2505	ENSG00000198795	ZNF521	3	0.0513968	0.352696	0.231898	0.221635	0.0166032	2.34722e-106	8.90925e-101
2507	ENSG00000198838	RYR3	3	0.0436604	0.141668	0.100538	0.434266	0.0434046	7.54978e-277	2.86564e-271
2512	ENSG00000198929	NOS1AP	3	0.0355037	0.20732	0.148856	0.238511	0.0139443	1.44594e-89	5.48829e-84
2513	ENSG00000198947	DMD	3	0.243794	1.93647	0.676851	0.360189	0.233401	0	0
2526	ENSG00000204217	BMPR2	3	0.0403228	0.346133	0.242799	0.166074	0.00112622	1.25234e-08	0.00475345
2534	ENSG00000204406	MBD5	3	0.0365289	0.344762	0.236608	0.154386	4.08427e-08	0.972658	1
2555	ENSG00000214548	MEG3	3	0.106321	0.808606	0.451413	0.235529	0.0419687	1.18743e-267	4.5071e-262
2569	ENSG00000215386	MIR99AHG	3	0.0305582	0.370397	0.249394	0.122529	0.00790155	1.81584e-51	6.89231e-46
2586	ENSG00000224186	C5orf66	3	0.0230633	0.23537	0.163795	0.140805	0.00125548	1.85126e-09	0.000702676
2592	ENSG00000225746	MEG8	3	0.0328339	0.196123	0.147376	0.222791	0.00987711	6.45079e-64	2.4485e-58
2595	ENSG00000228639	ROCR	3	0.0331908	0.206794	0.153297	0.216513	0.00875473	7.63715e-57	2.8988e-51
2598	ENSG00000229807	XIST	3	0.0612543	0.638809	0.373351	0.164066	0.00147984	6.77521e-11	2.57164e-05
2604	ENSG00000230490	AL139383.1	3	0.0938325	0.611606	0.343607	0.273081	0.0535704	0	0
2609	ENSG00000230590	FTX	3	0.068156	0.77411	0.438762	0.155337	7.97315e-05	0.129926	1
2620	ENSG00000233008	LINC01725	3	0.0264902	0.233552	0.15572	0.170114	0.000405371	0.000638207	1
2623	ENSG00000234899	SOX9-AS1	3	0.0333809	0.223417	0.159758	0.208947	0.00673562	4.03563e-44	1.53179e-38
2624	ENSG00000235244	DANT2	3	0.0283802	0.240853	0.167564	0.16937	0.000821777	1.16003e-06	0.440308
2634	ENSG00000244879	GABPB1-AS1	3	0.0235017	0.174555	0.133378	0.176204	0.00119697	4.39533e-09	0.00166832
2637	ENSG00000249669	CARMN	3	0.0860517	0.255943	0.167564	0.513545	0.0915965	0	0
2643	ENSG00000251562	MALAT1	3	0.108071	3.28419	0.879946	0.122815	0.0127535	4.71683e-82	1.79035e-76
2657	ENSG00000256654	AC005906.2	3	0.049504	0.168542	0.120996	0.409138	0.0462098	7.73645e-295	2.93649e-289
2661	ENSG00000257923	CUX1	3	0.0276452	0.272288	0.197712	0.139826	0.000542569	7.79072e-05	1
2675	ENSG00000263001	GTF2I	3	0.023161	0.200746	0.149394	0.155033	4.97981e-06	0.705086	1
2682	ENSG00000269113	TRABD2B	3	0.0380849	0.114272	0.0835801	0.45567	0.0388003	2.20133e-247	8.35549e-242
2689	ENSG00000271758	AC044810.3	3	0.0511061	0.22975	0.164334	0.31099	0.0360063	1.53673e-229	5.8329e-224
2692	ENSG00000272168	CASC15	3	0.0594323	0.545197	0.333378	0.178273	0.0055539	1.13218e-36	4.29738e-31
4	ENSG00000004534	RBM6	4	0.0319995	0.324336	0.240374	0.133124	0.0015748	1.05425e-10	4.00158e-05
14	ENSG00000005339	CREBBP	4	0.0246068	0.206747	0.159266	0.154501	0.000109481	0.0886257	1
17	ENSG00000006704	GTF2IRD1	4	0.0266816	0.240468	0.186302	0.143217	0.000106909	0.0924584	1
32	ENSG00000010803	SCMH1	4	0.0247468	0.240076	0.186466	0.132715	0.000589932	7.72719e-05	1
52	ENSG00000021645	NRXN3	4	0.0670765	0.517171	0.32312	0.20759	0.0150475	5.43926e-89	2.06456e-83
61	ENSG00000038427	VCAN	4	0.0361282	0.265335	0.20154	0.179261	0.00521228	6.55888e-32	2.48953e-26
65	ENSG00000039560	RAI14	4	0.0398268	0.208914	0.162215	0.245518	0.0165624	8.54722e-98	3.24423e-92
68	ENSG00000043039	BARX2	4	0.0386171	0.473136	0.309356	0.124831	0.00442419	2.48255e-27	9.42293e-22
80	ENSG00000048740	CELF2	4	0.0252193	0.260828	0.195641	0.128906	0.00130339	4.20664e-09	0.0015967
90	ENSG00000049618	ARID1B	4	0.050374	0.521702	0.349173	0.144267	0.000132371	0.0611716	1
99	ENSG00000049759	NEDD4L	4	0.031614	0.325083	0.238899	0.132332	0.001552	1.43618e-10	5.45127e-05
111	ENSG00000052126	PLEKHA5	4	0.0293762	0.268993	0.203343	0.144466	4.94984e-05	0.25226	1
119	ENSG00000052841	TTC17	4	0.0289666	0.252873	0.197444	0.146708	6.38236e-06	0.680997	1
129	ENSG00000053747	LAMA3	4	0.0327444	0.165004	0.13223	0.247632	0.0142693	1.80368e-84	6.84616e-79
136	ENSG00000054654	SYNE2	4	0.0352312	0.354131	0.260528	0.13523	0.000432185	0.000716633	1
145	ENSG00000055609	KMT2C	4	0.026571	0.278088	0.206784	0.128497	0.00222582	1.59754e-14	6.06371e-09
160	ENSG00000064115	TM7SF3	4	0.0351449	0.170224	0.131247	0.267777	0.017924	1.03431e-105	3.9259e-100
165	ENSG00000064655	EYA2	4	0.126509	0.611036	0.379158	0.333658	0.100584	0	0
171	ENSG00000065320	NTN1	4	0.061181	0.404789	0.278224	0.219898	0.0203897	4.63273e-120	1.75843e-114
187	ENSG00000066468	FGFR2	4	0.0531815	0.502045	0.335081	0.158712	0.00169815	1.98333e-11	7.52806e-06
202	ENSG00000069020	MAST4	4	0.0265077	0.262975	0.198591	0.133479	0.000932593	6.69426e-07	0.254091
210	ENSG00000069667	RORA	4	0.0709517	0.783645	0.445682	0.159198	0.000999154	2.68407e-07	0.101878
221	ENSG00000073282	TP63	4	0.0735038	0.352306	0.244798	0.300263	0.0470227	4.07153e-276	1.54541e-270
226	ENSG00000073792	IGF2BP2	4	0.0460837	0.434064	0.293954	0.156772	0.000333235	0.00297151	1
235	ENSG00000073849	ST6GAL1	4	0.0234488	0.192378	0.146813	0.159719	0.000205241	0.0197358	1
239	ENSG00000074054	CLASP1	4	0.0237274	0.192353	0.147141	0.161256	0.000333425	0.00296333	1
240	ENSG00000074590	NUAK1	4	0.0283699	0.0816678	0.0622645	0.455635	0.0256725	7.43377e-151	2.82161e-145
247	ENSG00000075223	SEMA3C	4	0.0548496	0.324458	0.216615	0.253213	0.02472	2.68741e-145	1.02005e-139
251	ENSG00000075292	ZNF638	4	0.0237447	0.201377	0.160413	0.148022	6.16008e-05	0.201534	1
263	ENSG00000075420	FNDC3B	4	0.0398376	0.440295	0.302146	0.131849	0.00176757	7.75383e-12	2.94309e-06
271	ENSG00000075539	FRYL	4	0.0246511	0.217017	0.165492	0.148956	2.8984e-06	0.781751	1
288	ENSG00000076685	NT5C2	4	0.0229179	0.240127	0.178928	0.128084	0.00232092	4.43755e-15	1.68434e-09
293	ENSG00000077092	RARB	4	0.0813293	0.397387	0.277241	0.293353	0.0497223	4.72898e-292	1.79496e-286
295	ENSG00000077157	PPP1R12B	4	0.0417674	0.28149	0.2058	0.202951	0.00729212	5.57749e-44	2.11703e-38
299	ENSG00000077782	FGFR1	4	0.0237286	0.285477	0.200885	0.11812	0.00120027	1.71496e-08	0.00650941
310	ENSG00000078295	ADCY2	4	0.0256793	0.158585	0.123054	0.208683	0.00562852	2.51276e-34	9.53756e-29
311	ENSG00000078699	CBFA2T2	4	0.0231919	0.188045	0.15009	0.15452	8.35934e-05	0.136798	1
324	ENSG00000080493	SLC4A4	4	0.0243278	0.0709204	0.0565296	0.430355	0.0214016	5.9258e-126	2.24923e-120
340	ENSG00000082805	ERC1	4	0.0255561	0.240257	0.185319	0.137903	0.000341333	0.0026423	1
348	ENSG00000083307	GRHL2	4	0.0351277	0.281971	0.211208	0.166318	0.00111599	5.42049e-08	0.0205743
355	ENSG00000084676	NCOA1	4	0.0223513	0.202789	0.156972	0.14239	0.000307209	0.00434044	1
376	ENSG00000088854	C20orf194	4	0.0255705	0.239737	0.175324	0.145847	0.000154392	0.0431764	1
397	ENSG00000095777	MYO3A	4	0.0381781	0.155491	0.124857	0.305775	0.0294648	5.23046e-173	1.98531e-167
410	ENSG00000100154	TTC28	4	0.0267398	0.244721	0.181058	0.147686	9.33184e-06	0.619118	1
414	ENSG00000100234	TIMP3	4	0.0562537	0.285892	0.132722	0.423847	0.0435893	6.99432e-256	2.6548e-250
419	ENSG00000100345	MYH9	4	0.029427	0.221562	0.162051	0.181591	0.00244079	8.83981e-16	3.35529e-10
424	ENSG00000100354	TNRC6B	4	0.0359199	0.355917	0.258398	0.13901	0.000730899	1.08365e-05	1
451	ENSG00000101871	MID1	4	0.0333215	0.278578	0.196952	0.169185	0.00142584	7.95741e-10	0.000302036
464	ENSG00000102908	NFAT5	4	0.0533134	0.505212	0.344421	0.154791	0.000590689	7.64575e-05	1
471	ENSG00000103404	USP31	4	0.031771	0.142717	0.110601	0.287257	0.0177112	1.78573e-104	6.77804e-99
485	ENSG00000105426	PTPRS	4	0.02559	0.142234	0.114698	0.223108	0.00762368	6.6518e-46	2.5248e-40
489	ENSG00000105738	SIPA1L3	4	0.0505238	0.456594	0.32017	0.157803	0.000657147	3.02135e-05	1
497	ENSG00000105810	CDK6	4	0.0269454	0.269852	0.199246	0.135236	0.000735723	1.0135e-05	1
511	ENSG00000106571	GLI3	4	0.0314766	0.177329	0.137473	0.228965	0.0109296	4.40102e-65	1.67048e-59
521	ENSG00000107438	PDLIM1	4	0.0272178	0.141583	0.110274	0.24682	0.0116774	2.01505e-69	7.64845e-64
531	ENSG00000107957	SH3PXD2A	4	0.0496876	0.315214	0.227101	0.21879	0.0150245	7.39591e-89	2.80723e-83
534	ENSG00000108306	FBXL20	4	0.0225629	0.199578	0.148779	0.151654	8.08035e-07	0.883703	1
555	ENSG00000110328	GALNT18	4	0.026854	0.127935	0.0989677	0.271341	0.0144548	1.50757e-85	5.72222e-80
560	ENSG00000111186	WNT5B	4	0.0245452	0.289196	0.205964	0.119172	0.0055497	7.20704e-34	2.73555e-28
575	ENSG00000112182	BACH2	4	0.0287454	0.162678	0.126167	0.227836	0.00934294	7.06987e-56	2.68348e-50
576	ENSG00000112186	CAP2	4	0.024178	0.14173	0.114534	0.211099	0.00590023	6.65324e-36	2.52534e-30
577	ENSG00000112232	KHDRBS2	4	0.0535999	0.1582	0.107816	0.497143	0.0513454	1.21103e-301	4.59667e-296
579	ENSG00000112531	QKI	4	0.0232615	0.201963	0.155989	0.149123	9.80405e-06	0.610386	1
585	ENSG00000112699	GMDS	4	0.101188	2.036	0.753236	0.134338	0.0012818	5.64409e-09	0.0021423
593	ENSG00000112701	SENP6	4	0.0239409	0.21431	0.170244	0.140627	0.000261129	0.00854657	1
600	ENSG00000112964	GHR	4	0.02611	0.165365	0.124857	0.20912	0.00593201	4.35071e-36	1.65138e-30
607	ENSG00000113448	PDE4D	4	0.0711364	1.67659	0.675406	0.105324	0.0375014	4.32844e-220	1.64293e-214
619	ENSG00000114126	TFDP2	4	0.031249	0.270961	0.197772	0.158006	0.000383044	0.00144766	1
622	ENSG00000114423	CBLB	4	0.0425015	0.230371	0.175651	0.241965	0.0163394	1.69029e-96	6.41575e-91
626	ENSG00000114541	FRMD4B	4	0.0421108	0.458761	0.30952	0.136052	0.000716836	1.31718e-05	1
637	ENSG00000115112	TFCP2L1	4	0.142633	1.17576	0.513846	0.277579	0.101948	0	0
641	ENSG00000115183	TANC1	4	0.0279288	0.197829	0.163854	0.170449	0.00188396	1.60788e-12	6.10298e-07
648	ENSG00000115464	USP34	4	0.0273437	0.26414	0.199246	0.137236	0.000585312	8.24391e-05	1
660	ENSG00000115641	FHL2	4	0.0537917	0.240031	0.173849	0.309416	0.0343405	1.50178e-201	5.70024e-196
666	ENSG00000115760	BIRC6	4	0.0268857	0.238205	0.187777	0.143179	0.000116379	0.0791708	1
671	ENSG00000115904	SOS1	4	0.022194	0.207561	0.157464	0.140947	0.000238733	0.0119244	1
688	ENSG00000116539	ASH1L	4	0.0419322	0.398689	0.281337	0.149046	8.65698e-06	0.632089	1
698	ENSG00000117114	ADGRL2	4	0.0331598	0.263001	0.204326	0.162289	0.000773811	5.97947e-06	1
708	ENSG00000118007	STAG1	4	0.065186	0.625634	0.391611	0.166456	0.00377544	1.46925e-23	5.57676e-18
721	ENSG00000119771	KLHL29	4	0.0371709	0.189861	0.150582	0.246849	0.0154778	1.71849e-91	6.52281e-86
727	ENSG00000119866	BCL11A	4	0.0299811	0.231043	0.170408	0.175937	0.00219234	2.50826e-14	9.52051e-09
732	ENSG00000120071	KANSL1	4	0.0356332	0.338417	0.244798	0.145562	7.74907e-05	0.152006	1
743	ENSG00000120549	KIAA1217	4	0.130669	1.86304	0.748484	0.174578	0.0140293	4.46497e-83	1.69475e-77
752	ENSG00000120738	EGR1	4	0.026481	0.151376	0.121907	0.217222	0.0073772	1.79008e-44	6.79455e-39
753	ENSG00000121064	SCPEP1	4	0.0238628	0.104345	0.0860233	0.277399	0.0125257	2.39922e-74	9.10663e-69
758	ENSG00000121440	PDZRN3	4	0.0239376	0.342785	0.233819	0.102376	0.0141109	1.50032e-83	5.69471e-78
769	ENSG00000121989	ACVR2A	4	0.0292245	0.193057	0.150418	0.194289	0.00426439	2.10721e-26	7.99824e-21
780	ENSG00000123066	MED13L	4	0.0389479	0.368486	0.259053	0.150347	3.41945e-06	0.763482	1
796	ENSG00000123636	BAZ2B	4	0.0238715	0.263989	0.201868	0.118253	0.00516307	1.26654e-31	4.80734e-26
804	ENSG00000124788	ATXN1	4	0.0266121	0.314615	0.217762	0.122207	0.00441919	2.65449e-27	1.00755e-21
812	ENSG00000125740	FOSB	4	0.0335045	0.217969	0.140095	0.239156	0.0119497	5.29689e-71	2.01052e-65
819	ENSG00000127124	HIVEP3	4	0.0232274	0.205967	0.154842	0.150007	3.30766e-06	0.767267	1
832	ENSG00000127914	AKAP9	4	0.0286261	0.256987	0.199738	0.143318	0.000282353	0.00624814	1
846	ENSG00000128585	MKLN1	4	0.0242629	0.202746	0.163198	0.148671	1.60597e-08	0.983547	1
875	ENSG00000130518	IQCN	4	0.0380341	0.181474	0.136326	0.278993	0.0204277	2.78329e-120	1.05644e-114
876	ENSG00000130723	PRRC2B	4	0.0230634	0.185062	0.148288	0.155531	0.000120687	0.0738223	1
882	ENSG00000131374	TBC1D5	4	0.0340752	0.34468	0.246928	0.137997	0.000395656	0.00120797	1
888	ENSG00000131389	SLC6A6	4	0.0277899	0.128438	0.0966738	0.28746	0.0154369	2.96974e-91	1.12721e-85
892	ENSG00000131558	EXOC4	4	0.0477173	0.449363	0.31165	0.153112	8.04522e-05	0.1444	1
899	ENSG00000131746	TNS4	4	0.0235243	0.0992763	0.0760282	0.309415	0.0144366	1.92442e-85	7.30446e-80
909	ENSG00000132466	ANKRD17	4	0.0253281	0.253072	0.192201	0.131779	0.00118947	1.98714e-08	0.00754251
916	ENSG00000132475	H3F3B	4	0.0460408	0.355218	0.24234	0.189984	0.00654256	1.24551e-39	4.72753e-34
928	ENSG00000132849	PATJ	4	0.0439033	0.515854	0.355891	0.123362	0.00543505	3.33686e-33	1.26656e-27
945	ENSG00000133121	STARD13	4	0.0248317	0.266111	0.193511	0.128322	0.00099497	2.84263e-07	0.107897
951	ENSG00000133401	PDZD2	4	0.0394951	0.22598	0.171063	0.23088	0.013125	7.95766e-78	3.02046e-72
956	ENSG00000133812	SBF2	4	0.0266592	0.273572	0.203834	0.130789	0.0017793	6.61622e-12	2.51129e-06
966	ENSG00000134138	MEIS2	4	0.0531547	0.800889	0.4524	0.117495	0.0103396	1.16686e-61	4.42899e-56
985	ENSG00000134644	PUM1	4	0.027872	0.278264	0.202523	0.137624	0.000754844	7.77543e-06	1
996	ENSG00000134871	COL4A2	4	0.0316738	0.25605	0.196952	0.160819	0.00154059	1.67649e-10	6.36337e-05
1001	ENSG00000135063	FAM189A2	4	0.0310005	0.133221	0.106997	0.289733	0.0169564	4.3752e-100	1.66068e-94
1014	ENSG00000135373	EHF	4	0.0528776	0.571534	0.36818	0.143619	3.69828e-05	0.322366	1
1027	ENSG00000136052	SLC41A2	4	0.0245514	0.103015	0.0797968	0.307674	0.014871	5.76261e-88	2.18729e-82
1034	ENSG00000136205	TNS3	4	0.0623574	0.296254	0.209405	0.297783	0.0365646	1.36297e-214	5.17336e-209
1036	ENSG00000136231	IGF2BP3	4	0.0263021	0.255856	0.184827	0.142306	0.000164662	0.0367822	1
1051	ENSG00000137145	DENND4C	4	0.0301213	0.263543	0.202032	0.149092	6.71866e-07	0.89389	1
1057	ENSG00000137177	KIF13A	4	0.0330311	0.285725	0.207111	0.159485	0.000478274	0.000372296	1
1064	ENSG00000137693	YAP1	4	0.0279339	0.242536	0.18581	0.150336	5.4612e-07	0.904281	1
1076	ENSG00000138101	DTNB	4	0.024361	0.390521	0.273472	0.0890804	0.0353133	2.97887e-207	1.13068e-201
1082	ENSG00000138119	MYOF	4	0.0244381	0.15717	0.12076	0.202369	0.00443204	2.23493e-27	8.48305e-22
1084	ENSG00000138639	ARHGAP24	4	0.0991985	0.603746	0.384401	0.25806	0.0496178	1.95754e-291	7.43016e-286
1093	ENSG00000138759	FRAS1	4	0.0247134	0.175257	0.129772	0.190436	0.00271485	2.21803e-17	8.41888e-12
1105	ENSG00000138814	PPP3CA	4	0.0247337	0.229266	0.171063	0.144588	0.000140645	0.0536218	1
1110	ENSG00000139083	ETV6	4	0.0697654	0.93152	0.503687	0.13851	0.000757587	7.48553e-06	1
1118	ENSG00000139132	FGD4	4	0.0256471	0.233436	0.174832	0.146696	4.80921e-05	0.259111	1
1134	ENSG00000140262	TCF12	4	0.0382994	0.411363	0.294937	0.129856	0.00233319	3.76183e-15	1.42786e-09
1142	ENSG00000140386	SCAPER	4	0.0257856	0.23698	0.179256	0.143848	7.31422e-05	0.16401	1
1157	ENSG00000140443	IGF1R	4	0.0355252	0.357682	0.261838	0.135676	0.00077367	5.99114e-06	1
1182	ENSG00000141376	BCAS3	4	0.0465324	0.431486	0.288547	0.161265	0.000587951	7.94468e-05	1
1192	ENSG00000141622	RNF165	4	0.0376193	0.207744	0.161068	0.233561	0.01344	1.18077e-79	4.4818e-74
1197	ENSG00000142192	APP	4	0.0273319	0.262818	0.196788	0.13889	0.00025455	0.00942232	1
1206	ENSG00000142599	RERE	4	0.0520932	0.694133	0.421924	0.123466	0.00726074	8.48211e-44	3.21952e-38
1212	ENSG00000142798	HSPG2	4	0.0273469	0.14705	0.117647	0.232449	0.00926196	2.08553e-55	7.91595e-50
1216	ENSG00000143324	XPR1	4	0.025895	0.135433	0.109454	0.236582	0.00926048	2.12704e-55	8.07352e-50
1228	ENSG00000143995	MEIS1	4	0.0322902	0.326627	0.23513	0.137329	0.000899687	1.0526e-06	0.399532
1236	ENSG00000144036	EXOC6B	4	0.0635575	0.533917	0.351139	0.181004	0.00745266	6.53248e-45	2.47951e-39
1245	ENSG00000144283	PKP4	4	0.0568501	0.552283	0.360478	0.157707	0.000687564	1.9783e-05	1
1259	ENSG00000144642	RBMS3	4	0.0244431	0.165001	0.130592	0.187173	0.00300564	4.46538e-19	1.69491e-13
1272	ENSG00000144677	CTDSPL	4	0.0265239	0.225932	0.178765	0.148373	6.68226e-05	0.183443	1
1275	ENSG00000144711	IQSEC1	4	0.0270202	0.142454	0.110765	0.243941	0.0114919	2.40119e-68	9.11409e-63
1287	ENSG00000145012	LPP	4	0.0541055	0.578068	0.379649	0.142514	0.000276906	0.00676985	1
1301	ENSG00000145431	PDGFC	4	0.0589736	0.522827	0.337375	0.174801	0.00496828	1.71328e-30	6.50302e-25
1313	ENSG00000145687	SSBP2	4	0.0293181	0.290058	0.209897	0.139679	0.000459913	0.000483041	1
1323	ENSG00000145934	TENM2	4	0.0299486	0.0867767	0.0689825	0.434148	0.026321	1.21943e-154	4.62856e-149
1327	ENSG00000145996	CDKAL1	4	0.0336966	0.283089	0.218745	0.154045	0.00028501	0.0060088	1
1341	ENSG00000146426	TIAM2	4	0.0348592	0.251049	0.192037	0.181523	0.00342955	1.51417e-21	5.74727e-16
1346	ENSG00000146555	SDK1	4	0.0443343	0.273355	0.199082	0.222693	0.0165222	1.46298e-97	5.55297e-92
1350	ENSG00000146648	EGFR	4	0.0516986	0.387872	0.274127	0.188593	0.00793617	1.02361e-47	3.88528e-42
1368	ENSG00000147862	NFIB	4	0.067301	1.00785	0.528756	0.127282	0.00395283	1.36526e-24	5.18207e-19
1376	ENSG00000147905	ZCCHC7	4	0.0226793	0.215444	0.168769	0.13438	0.000788193	4.90055e-06	1
1386	ENSG00000148120	C9orf3	4	0.0443235	0.356092	0.253318	0.174972	0.00275431	1.30512e-17	4.9538e-12
1394	ENSG00000148498	PARD3	4	0.0858718	1.03208	0.5476	0.156815	0.00176939	7.56543e-12	2.87158e-06
1402	ENSG00000148655	LRMDA	4	0.0378682	0.385639	0.253973	0.149103	7.89814e-05	0.148122	1
1419	ENSG00000149948	HMGA2	4	0.0295343	0.18876	0.145175	0.20344	0.00748704	4.12706e-45	1.56649e-39
1425	ENSG00000150347	ARID5B	4	0.0223371	0.220039	0.172538	0.129462	0.00170803	1.73501e-11	6.58551e-06
1432	ENSG00000150760	DOCK1	4	0.0274378	0.255914	0.199246	0.137708	0.000376403	0.00159269	1
1438	ENSG00000150907	FOXO1	4	0.022696	0.159557	0.124201	0.182736	0.0025457	2.15538e-16	8.1811e-11
1443	ENSG00000151150	ANK3	4	0.0579437	0.653994	0.398001	0.145587	0.000123816	0.0701818	1
1452	ENSG00000151276	MAGI1	4	0.0284033	0.378492	0.263641	0.107735	0.0140675	2.68007e-83	1.01726e-77
1460	ENSG00000151322	NPAS3	4	0.0540179	0.453962	0.297395	0.181637	0.00458823	2.76477e-28	1.04941e-22
1468	ENSG00000151474	FRMD4A	4	0.0298294	0.261757	0.189415	0.157482	0.000784262	5.17444e-06	1
1481	ENSG00000151914	DST	4	0.029679	0.216619	0.154186	0.192488	0.0031438	6.99143e-20	2.65371e-14
1490	ENSG00000152104	PTPN14	4	0.0704932	0.513177	0.330985	0.21298	0.0194372	1.62469e-114	6.16676e-109
1501	ENSG00000152284	TCF7L1	4	0.0305769	0.305049	0.22448	0.136212	0.000751141	8.1847e-06	1
1506	ENSG00000152377	SPOCK1	4	0.0239775	0.0719346	0.0550549	0.43552	0.0212932	2.53795e-125	9.63321e-120
1509	ENSG00000152520	PAN3	4	0.0237707	0.239193	0.189907	0.125171	0.00226002	1.00781e-14	3.82529e-09
1520	ENSG00000152767	FARP1	4	0.0431728	0.458011	0.31886	0.135398	0.00113788	4.01919e-08	0.0152555
1529	ENSG00000152818	UTRN	4	0.0273375	0.271883	0.210224	0.13004	0.00160276	7.21765e-11	2.73957e-05
1538	ENSG00000152894	PTPRK	4	0.0372054	0.392725	0.273144	0.136211	0.00079364	4.54499e-06	1
1544	ENSG00000153250	RBMS1	4	0.0231873	0.165223	0.130592	0.177556	0.00210191	8.48832e-14	3.22188e-08
1548	ENSG00000153707	PTPRD	4	0.040567	0.319561	0.212027	0.19133	0.00518126	9.92996e-32	3.76907e-26
1554	ENSG00000153815	CMIP	4	0.0409801	0.285995	0.215468	0.190191	0.0056903	1.10038e-34	4.17669e-29
1560	ENSG00000153944	MSI2	4	0.0450716	0.400539	0.282976	0.159277	0.000497204	0.00028481	1
1567	ENSG00000154080	CHST9	4	0.0455165	0.35639	0.235622	0.193176	0.006522	1.63931e-39	6.22228e-34
1572	ENSG00000154122	ANKH	4	0.0354505	0.15328	0.122071	0.290409	0.0207464	3.88319e-122	1.47393e-116
1573	ENSG00000154175	ABI3BP	4	0.0306912	0.157103	0.119613	0.256587	0.014981	1.32353e-88	5.02369e-83
1575	ENSG00000154188	ANGPT1	4	0.0422675	0.195265	0.140423	0.301002	0.0239266	1.14001e-140	4.32708e-135
1587	ENSG00000154310	TNIK	4	0.0336999	0.186163	0.137801	0.244555	0.0129697	6.34606e-77	2.40875e-71
1594	ENSG00000154447	SH3RF1	4	0.0250283	0.282451	0.201704	0.124084	0.00386073	4.68715e-24	1.77908e-18
1603	ENSG00000154556	SORBS2	4	0.0280667	0.443706	0.295756	0.0948982	0.0278029	2.70151e-163	1.0254e-157
1609	ENSG00000154655	L3MBTL4	4	0.0248196	0.139218	0.10716	0.231612	0.00825868	1.3781e-49	5.2308e-44
1622	ENSG00000156011	PSD3	4	0.0269458	0.158045	0.127314	0.211647	0.00782495	4.52217e-47	1.71646e-41
1624	ENSG00000156052	GNAQ	4	0.0266102	0.260227	0.192037	0.138568	0.000383765	0.00143273	1
1633	ENSG00000156110	ADK	4	0.0471552	0.410759	0.291004	0.162043	0.00132216	3.25814e-09	0.00123668
1641	ENSG00000156113	KCNMA1	4	0.0256749	0.407412	0.272325	0.0942805	0.0275915	4.6395e-162	1.761e-156
1654	ENSG00000156639	ZFAND3	4	0.0389173	0.363246	0.263149	0.14789	4.83405e-06	0.720508	1
1667	ENSG00000156831	NSMCE2	4	0.0263423	0.232439	0.179912	0.146418	4.28358e-06	0.736272	1
1686	ENSG00000157827	FMNL2	4	0.0278715	0.30821	0.219728	0.126845	0.00304957	2.47608e-19	9.39837e-14
1692	ENSG00000157837	SPPL3	4	0.0237549	0.199118	0.153531	0.154724	0.000105873	0.0940527	1
1700	ENSG00000158089	GALNT14	4	0.023313	0.0831469	0.0653777	0.35659	0.0185565	2.16302e-109	8.21008e-104
1705	ENSG00000158321	AUTS2	4	0.087209	1.42646	0.666394	0.130867	0.0046651	9.88622e-29	3.75247e-23
1713	ENSG00000158467	AHCYL2	4	0.025853	0.248034	0.188432	0.137201	0.000294649	0.00521608	1
1725	ENSG00000158966	CACHD1	4	0.0257097	0.166948	0.129608	0.198364	0.00376044	1.79636e-23	6.81835e-18
1727	ENSG00000159216	RUNX1	4	0.0581236	0.41536	0.259872	0.223662	0.0172067	1.53366e-101	5.82126e-96
1748	ENSG00000162390	ACOT11	4	0.0313487	0.144901	0.116172	0.269846	0.0160915	4.66686e-95	1.77138e-89
1750	ENSG00000162496	DHRS3	4	0.0608948	0.314801	0.217926	0.279429	0.032794	1.72689e-192	6.5547e-187
1754	ENSG00000162599	NFIA	4	0.0447721	0.651164	0.407013	0.110002	0.0183125	5.68143e-108	2.15648e-102
1778	ENSG00000163681	SLMAP	4	0.0255467	0.216148	0.16582	0.154063	4.97059e-05	0.251269	1
1782	ENSG00000163694	RBM47	4	0.0367605	0.508108	0.315746	0.116424	0.00950127	8.52942e-57	3.23748e-51
1792	ENSG00000163947	ARHGEF3	4	0.0296975	0.272263	0.19515	0.152178	2.59118e-05	0.407476	1
1805	ENSG00000164190	NIPBL	4	0.0223485	0.201011	0.162543	0.137493	0.000537748	0.000160774	1
1820	ENSG00000164684	ZNF704	4	0.0235679	0.221112	0.166312	0.141709	9.96363e-05	0.104305	1
1826	ENSG00000164808	SPIDR	4	0.0412515	0.387892	0.279862	0.147399	8.20935e-05	0.14037	1
1835	ENSG00000164904	ALDH7A1	4	0.0274025	0.196423	0.150582	0.181977	0.00300359	4.58971e-19	1.7421e-13
1852	ENSG00000166233	ARIH1	4	0.0230317	0.185729	0.149271	0.154294	9.89923e-05	0.105431	1
1868	ENSG00000167460	TPM4	4	0.0399114	0.338746	0.21514	0.185513	0.00413896	1.12957e-25	4.28746e-20
1871	ENSG00000167522	ANKRD11	4	0.0318925	0.250011	0.19007	0.167793	0.00134175	2.4959e-09	0.00094736
1877	ENSG00000167693	NXN	4	0.0656768	0.555599	0.353269	0.185912	0.00895002	1.34519e-53	5.10589e-48
1898	ENSG00000169398	PTK2	4	0.0442182	0.430342	0.296248	0.149261	2.4136e-05	0.424026	1
1904	ENSG00000169435	RASSF6	4	0.0390893	0.189843	0.141897	0.275476	0.0207233	5.28855e-122	2.00735e-116
1906	ENSG00000169855	ROBO1	4	0.026662	0.19213	0.144519	0.184488	0.00356498	2.46489e-22	9.35587e-17
1909	ENSG00000170145	SIK2	4	0.0332703	0.186666	0.140587	0.236653	0.0112131	9.97505e-67	3.78619e-61
1911	ENSG00000170153	RNF150	4	0.0427968	0.306262	0.215796	0.198321	0.00822919	2.04334e-49	7.75581e-44
1924	ENSG00000170634	ACYP2	4	0.0236063	0.215203	0.165492	0.142643	0.000260639	0.00860885	1
1935	ENSG00000170873	MTSS1	4	0.0609737	0.396314	0.275602	0.221238	0.0203248	1.10624e-119	4.19891e-114
1942	ENSG00000171105	INSR	4	0.0260919	0.339524	0.237916	0.109669	0.0102931	2.17353e-61	8.24999e-56
1949	ENSG00000171345	KRT19	4	0.0318842	0.380377	0.235622	0.135319	0.000481603	0.000355149	1
1954	ENSG00000171346	KRT15	4	0.0558465	0.235557	0.167295	0.333821	0.0380873	1.57283e-223	5.96994e-218
1957	ENSG00000171444	MCC	4	0.0477091	0.543126	0.334753	0.14252	0.000160684	0.0391323	1
1967	ENSG00000171634	BPTF	4	0.0322433	0.326059	0.240701	0.133956	0.00150878	2.58099e-10	9.79655e-05
1975	ENSG00000171723	GPHN	4	0.0330022	0.337575	0.244306	0.135086	0.000931618	6.78459e-07	0.25752
1983	ENSG00000171791	BCL2	4	0.0415624	0.213961	0.156317	0.265886	0.0219493	3.8203e-129	1.45006e-123
1985	ENSG00000171843	MLLT3	4	0.0306231	0.258202	0.184172	0.166275	0.000814301	3.41613e-06	1
1995	ENSG00000171988	JMJD1C	4	0.0566824	0.65523	0.40308	0.140623	0.000363592	0.00191539	1
2007	ENSG00000172264	MACROD2	4	0.038442	0.377182	0.249222	0.154248	2.80829e-05	0.388496	1
2013	ENSG00000172292	CERS6	4	0.0233277	0.151328	0.124693	0.187082	0.00326257	1.42114e-20	5.39415e-15
2014	ENSG00000172403	SYNPO2	4	0.0835158	0.272225	0.196461	0.425102	0.0749374	0	0
2028	ENSG00000173068	BNC2	4	0.0266676	0.108011	0.0809438	0.329459	0.0182671	1.0434e-107	3.9604e-102
2031	ENSG00000173120	KDM2A	4	0.0291831	0.250017	0.193675	0.150681	2.83524e-05	0.386229	1
2038	ENSG00000173320	STOX2	4	0.0390859	0.367898	0.264132	0.147978	9.29938e-06	0.619728	1
2046	ENSG00000173473	SMARCC1	4	0.0223453	0.209565	0.157136	0.142204	0.000232114	0.0131651	1
2055	ENSG00000174640	SLCO2A1	4	0.0330621	0.161702	0.126167	0.26205	0.0159353	3.76991e-94	1.43093e-88
2066	ENSG00000175115	PACS1	4	0.0289695	0.398253	0.274127	0.105679	0.017235	1.05041e-101	3.987e-96
2074	ENSG00000175198	PCCA	4	0.0258233	0.253017	0.197444	0.130788	0.00149652	3.04803e-10	0.000115693
2083	ENSG00000175894	TSPEAR	4	0.0601801	0.140679	0.101753	0.591431	0.0614819	0	0
2085	ENSG00000176463	SLCO3A1	4	0.0222844	0.150925	0.120924	0.184284	0.00341207	1.91408e-21	7.26518e-16
2089	ENSG00000176658	MYO1D	4	0.0299612	0.285136	0.20662	0.145007	2.89988e-05	0.380868	1
2095	ENSG00000176771	NCKAP5	4	0.143134	0.628415	0.366541	0.3905	0.12436	0	0
2100	ENSG00000177200	CHD9	4	0.034006	0.294751	0.227429	0.149523	9.50665e-06	0.615854	1
2105	ENSG00000177565	TBL1XR1	4	0.0240212	0.208062	0.161396	0.148834	1.99882e-05	0.466904	1
2119	ENSG00000178031	ADAMTSL1	4	0.0856553	0.367714	0.248566	0.344597	0.0643914	0	0
2140	ENSG00000180287	PLD5	4	0.0283575	0.225572	0.155825	0.181983	0.00389683	2.89036e-24	1.09708e-18
2143	ENSG00000180357	ZNF609	4	0.028638	0.255069	0.194986	0.146872	5.11216e-06	0.712927	1
2153	ENSG00000181722	ZBTB20	4	0.0572119	0.624504	0.383254	0.149279	3.86116e-07	0.919458	1
2165	ENSG00000182168	UNC5C	4	0.0227971	0.26472	0.18581	0.12269	0.00364677	8.23703e-23	3.1265e-17
2173	ENSG00000182185	RAD51B	4	0.0397707	0.369914	0.259872	0.15304	0.0002114	0.0179788	1
2181	ENSG00000182197	EXT1	4	0.0472191	0.462139	0.307062	0.153777	0.000453555	0.0005287	1
2191	ENSG00000182389	CACNB4	4	0.0359374	0.288212	0.207603	0.173107	0.00460272	2.27743e-28	8.64435e-23
2202	ENSG00000182621	PLCB1	4	0.0673727	0.874945	0.478453	0.140813	0.000273822	0.00708474	1
2216	ENSG00000183049	CAMK1D	4	0.0491402	0.305376	0.217434	0.226001	0.0197798	1.64509e-116	6.24418e-111
2219	ENSG00000183117	CSMD1	4	0.0251642	0.21573	0.140587	0.178994	0.00215908	3.92717e-14	1.49062e-08
2222	ENSG00000183579	ZNRF3	4	0.0257717	0.179619	0.141734	0.181832	0.00294567	9.98775e-19	3.79101e-13
2224	ENSG00000183580	FBXL7	4	0.03276	0.25127	0.189907	0.172506	0.00319826	3.36734e-20	1.27813e-14
2250	ENSG00000184349	EFNA5	4	0.0245338	0.299439	0.205637	0.119307	0.00283573	4.37189e-18	1.65942e-12
2258	ENSG00000184384	MAML2	4	0.111255	1.74196	0.693757	0.160365	0.00244578	8.26504e-16	3.13713e-10
2267	ENSG00000184640	2021-09-09	4	0.0328063	0.222657	0.16582	0.197843	0.00565462	1.77292e-34	6.72941e-29
2272	ENSG00000184903	IMMP2L	4	0.0748156	0.922581	0.496477	0.150693	0.00019236	0.0240089	1
2278	ENSG00000185008	ROBO2	4	0.0869575	0.394767	0.256759	0.338674	0.0656295	0	0
2290	ENSG00000185104	FAF1	4	0.0373682	0.37672	0.270523	0.138133	0.000164185	0.0370559	1
2296	ENSG00000185274	GALNT17	4	0.0563712	0.236317	0.167459	0.336628	0.0408038	1.71628e-239	6.51442e-234
2300	ENSG00000185305	ARL15	4	0.0329797	0.349674	0.242504	0.135997	0.0013982	1.15855e-09	0.000439746
2308	ENSG00000185420	SMYD3	4	0.0332623	0.278765	0.198591	0.167492	0.00167945	2.55448e-11	9.69593e-06
2321	ENSG00000185630	PBX1	4	0.0996363	0.886477	0.504342	0.197557	0.0202055	5.47264e-119	2.07723e-113
2336	ENSG00000185942	NKAIN3	4	0.030652	0.175177	0.133213	0.230098	0.0106946	1.0175e-63	3.86209e-58
2340	ENSG00000186153	WWOX	4	0.0684374	0.71488	0.406521	0.168349	0.00565792	1.69638e-34	6.43888e-29
2347	ENSG00000186197	EDARADD	4	0.0243096	0.0990917	0.0848763	0.286412	0.0142281	3.12981e-84	1.18797e-78
2348	ENSG00000186314	PRELID2	4	0.0312225	0.202885	0.149107	0.209396	0.0070181	2.1688e-42	8.23201e-37
2352	ENSG00000186566	GPATCH8	4	0.0252889	0.240377	0.186302	0.135742	0.0004729	0.000401754	1
2360	ENSG00000186591	UBE2H	4	0.0426851	0.381308	0.248566	0.171725	0.0015721	1.09358e-10	4.15085e-05
2380	ENSG00000188153	COL4A5	4	0.0793379	0.39601	0.27167	0.292038	0.0460581	1.98683e-270	7.54133e-265
2391	ENSG00000188994	ZNF292	4	0.0254699	0.226408	0.178273	0.14287	0.000143858	0.0509618	1
2398	ENSG00000189283	FHIT	4	0.0355871	0.513316	0.317057	0.112242	0.0131226	8.21822e-78	3.11936e-72
2405	ENSG00000189337	KAZN	4	0.0642992	0.752474	0.43323	0.148418	0.00142425	8.13197e-10	0.000308662
2412	ENSG00000196141	SPATS2L	4	0.054416	0.400717	0.284942	0.190972	0.00839096	2.35461e-50	8.93731e-45
2424	ENSG00000196284	SUPT3H	4	0.0262	0.229824	0.168606	0.155392	7.69693e-05	0.153391	1
2434	ENSG00000196588	MRTFA	4	0.0637877	0.479713	0.303457	0.210203	0.0153161	1.49493e-90	5.67423e-85
2443	ENSG00000196712	NF1	4	0.0303556	0.277464	0.214157	0.141745	0.000185807	0.0265407	1
2452	ENSG00000196739	COL27A1	4	0.0353424	0.297067	0.221367	0.159656	0.000230384	0.0135108	1
2475	ENSG00000197321	SVIL	4	0.0461816	0.439041	0.296739	0.15563	0.000270742	0.00741412	1
2484	ENSG00000197555	SIPA1L1	4	0.0315206	0.234705	0.176307	0.178783	0.00284324	3.95199e-18	1.50004e-12
2487	ENSG00000197565	COL4A6	4	0.038431	0.127779	0.100115	0.383869	0.0313766	3.43058e-184	1.30213e-178
2493	ENSG00000198589	LRBA	4	0.0273727	0.315594	0.232672	0.117645	0.00591514	5.45091e-36	2.06898e-30
2514	ENSG00000198947	DMD	4	0.043495	0.560493	0.309684	0.14045	4.1072e-05	0.297003	1
2518	ENSG00000203804	ADAMTSL4-AS1	4	0.0269321	0.189484	0.133705	0.20143	0.00554228	7.95797e-34	3.02058e-28
2521	ENSG00000204138	PHACTR4	4	0.0228954	0.211382	0.164673	0.139036	0.000266176	0.00793155	1
2527	ENSG00000204217	BMPR2	4	0.0348799	0.310334	0.228248	0.152816	5.42459e-05	0.230713	1
2535	ENSG00000204406	MBD5	4	0.0279245	0.282976	0.210388	0.132728	0.00171742	1.52806e-11	5.80001e-06
2547	ENSG00000205268	PDE7A	4	0.0609063	0.437064	0.292315	0.208358	0.0148884	4.57059e-88	1.73484e-82
2551	ENSG00000211455	STK38L	4	0.0270861	0.156912	0.12158	0.222785	0.00787829	2.21772e-47	8.41771e-42
2570	ENSG00000215386	MIR99AHG	4	0.0389043	0.419467	0.288547	0.134828	0.00179946	5.03753e-12	1.91207e-06
2578	ENSG00000224078	SNHG14	4	0.0259858	0.257686	0.190398	0.136481	0.00123596	1.05398e-08	0.00400054
2587	ENSG00000224186	C5orf66	4	0.0362713	0.300129	0.213993	0.169497	0.000825512	2.92615e-06	1
2599	ENSG00000229807	XIST	4	0.0494934	0.555202	0.335737	0.147417	0.000112367	0.0845292	1
2610	ENSG00000230590	FTX	4	0.0605826	0.697314	0.422415	0.14342	0.000384379	0.00142015	1
2616	ENSG00000230937	MIR205HG	4	0.0249361	0.121281	0.0960184	0.259702	0.0107895	2.86293e-64	1.08667e-58
2625	ENSG00000235244	DANT2	4	0.0289999	0.233475	0.175324	0.165408	0.000933403	6.62012e-07	0.251277
2644	ENSG00000251562	MALAT1	4	0.114471	3.47701	0.89202	0.128328	0.00570602	8.91898e-35	3.38534e-29
2662	ENSG00000257923	CUX1	4	0.0409121	0.33741	0.248402	0.164701	0.00151223	2.46309e-10	9.34907e-05
2678	ENSG00000267374	AC016205.1	4	0.0395108	0.360406	0.226282	0.174609	0.0116585	2.59391e-69	9.84562e-64
2690	ENSG00000271758	AC044810.3	4	0.0364639	0.182221	0.139767	0.26089	0.0162805	3.71876e-96	1.41151e-90
2693	ENSG00000272168	CASC15	4	0.0828128	0.658534	0.402589	0.205701	0.0207383	4.32479e-122	1.64154e-116
5	ENSG00000004534	RBM6	5	0.033518	0.308639	0.261561	0.128146	0.000774092	1.0008e-05	1
12	ENSG00000005187	ACSM3	5	0.0647248	0.483286	0.326814	0.198048	0.0143171	1.00477e-80	3.81375e-75
18	ENSG00000006704	GTF2IRD1	5	0.0335556	0.261579	0.219704	0.152731	0.000546419	0.000206505	1
28	ENSG00000010278	CD9	5	0.0352139	0.12982	0.109121	0.322705	0.023251	3.57597e-130	1.35732e-124
39	ENSG00000011454	RABGAP1	5	0.0287876	0.224723	0.201426	0.142919	6.89102e-05	0.187585	1
45	ENSG00000013588	GPRC5A	5	0.0458623	0.107718	0.0700055	0.655124	0.04488	1.07531e-250	4.08152e-245
53	ENSG00000021645	NRXN3	5	0.0393264	0.340714	0.260099	0.151198	0.000669384	4.00197e-05	1
58	ENSG00000030419	IKZF2	5	0.0377633	0.212464	0.17017	0.221915	0.0120013	6.23183e-68	2.36539e-62
64	ENSG00000039068	CDH1	5	0.0273492	0.169832	0.146408	0.186801	0.00408965	3.09383e-24	1.17431e-18
69	ENSG00000043039	BARX2	5	0.0781515	0.7023	0.462804	0.168865	0.00752702	3.13896e-43	1.19144e-37
74	ENSG00000044115	CTNNA1	5	0.0302903	0.217871	0.194846	0.155458	0.000802035	6.92328e-06	1
77	ENSG00000047849	MAP4	5	0.0314746	0.21394	0.185341	0.16982	0.00330198	7.14403e-20	2.71163e-14
85	ENSG00000049323	LTBP1	5	0.0400733	0.254284	0.203436	0.196982	0.00825567	2.97975e-47	1.13101e-41
91	ENSG00000049618	ARID1B	5	0.0621153	0.552033	0.412356	0.150635	0.00151118	6.7417e-10	0.000255892
100	ENSG00000049759	NEDD4L	5	0.0373606	0.335981	0.27527	0.135724	6.51583e-05	0.20006	1
105	ENSG00000050405	LIMA1	5	0.0329136	0.20505	0.170901	0.192589	0.00616714	1.01374e-35	3.84782e-30
112	ENSG00000052126	PLEKHA5	5	0.0489492	0.348415	0.278194	0.175953	0.00569768	3.97497e-33	1.50876e-27
120	ENSG00000052841	TTC17	5	0.0284753	0.232612	0.206909	0.137622	2.33165e-06	0.808475	1
126	ENSG00000053254	FOXN3	5	0.0294873	0.219361	0.183879	0.160363	0.00137832	3.76056e-09	0.00142738
137	ENSG00000054654	SYNE2	5	0.0391453	0.354335	0.289344	0.13529	1.01893e-07	0.959587	1
146	ENSG00000055609	KMT2C	5	0.0400206	0.333031	0.271248	0.147542	0.000390434	0.00170813	1
166	ENSG00000064655	EYA2	5	0.0663964	0.407274	0.2707	0.245277	0.0283725	1.33009e-158	5.04857e-153
172	ENSG00000065320	NTN1	5	0.0470995	0.329902	0.250046	0.188363	0.0085573	6.44344e-49	2.44571e-43
179	ENSG00000066084	DIP2B	5	0.0276659	0.199429	0.176933	0.156364	0.000688722	3.09609e-05	1
192	ENSG00000067082	KLF6	5	0.0433246	0.139342	0.113508	0.381689	0.0358277	4.18644e-200	1.58903e-194
197	ENSG00000068878	PSME4	5	0.0333185	0.235444	0.19777	0.168471	0.00276492	6.83426e-17	2.59405e-11
211	ENSG00000069667	RORA	5	0.0564476	0.639868	0.414001	0.136346	0.000394278	0.00162052	1
227	ENSG00000073792	IGF2BP2	5	0.0587487	0.471823	0.351672	0.167055	0.00456143	7.58834e-27	2.88028e-21
232	ENSG00000073803	MAP3K13	5	0.0314944	0.216735	0.185889	0.169426	0.00281856	3.44097e-17	1.30607e-11
236	ENSG00000073849	ST6GAL1	5	0.0347438	0.229127	0.190459	0.182422	0.00430034	2.11115e-25	8.01319e-20
248	ENSG00000075223	SEMA3C	5	0.0389029	0.254777	0.184427	0.210939	0.0098624	4.02264e-56	1.52686e-50
253	ENSG00000075391	RASAL2	5	0.0427843	0.211432	0.183513	0.233141	0.0181868	4.02087e-102	1.52618e-96
256	ENSG00000075413	MARK3	5	0.0274919	0.214638	0.191738	0.143382	8.05081e-05	0.154348	1
264	ENSG00000075420	FNDC3B	5	0.0399041	0.409726	0.319868	0.124752	0.00133413	6.66746e-09	0.00253074
277	ENSG00000075711	DLG1	5	0.0326171	0.247753	0.211296	0.154367	0.00106991	2.06885e-07	0.0785267
289	ENSG00000076685	NT5C2	5	0.0394766	0.308441	0.254432	0.155156	0.00105879	2.39206e-07	0.0907944
304	ENSG00000078114	NEBL	5	0.108439	0.762785	0.46975	0.230844	0.0468021	1.82258e-261	6.91789e-256
309	ENSG00000078269	SYNJ2	5	0.0373977	0.207105	0.172729	0.216511	0.0108496	1.42579e-61	5.41181e-56
315	ENSG00000079482	OPHN1	5	0.0287739	0.203429	0.172729	0.166584	0.00182289	1.20982e-11	4.59208e-06
328	ENSG00000081026	MAGI3	5	0.0355348	0.256492	0.214403	0.165738	0.00230305	2.53317e-14	9.61507e-09
337	ENSG00000081923	ATP8B1	5	0.0274022	0.19118	0.164138	0.166946	0.00210142	3.3684e-13	1.27853e-07
341	ENSG00000082805	ERC1	5	0.0461233	0.332852	0.26083	0.176833	0.00501376	2.39305e-29	9.08321e-24
349	ENSG00000083307	GRHL2	5	0.04036	0.286971	0.239444	0.168557	0.00320328	2.51941e-19	9.56281e-14
356	ENSG00000084676	NCOA1	5	0.0304702	0.228132	0.195577	0.155797	0.00061633	8.10718e-05	1
369	ENSG00000088367	EPB41L1	5	0.0298615	0.154682	0.139828	0.213558	0.00907129	9.37007e-52	3.55656e-46
373	ENSG00000088538	DOCK3	5	0.0345834	0.119146	0.100347	0.344637	0.0256636	1.4752e-143	5.59936e-138
392	ENSG00000092820	EZR	5	0.0693041	0.237101	0.168159	0.412134	0.0581834	0	0
393	ENSG00000092969	TGFB2	5	0.06638	0.273727	0.193383	0.343256	0.0505615	1.46578e-282	5.56361e-277
400	ENSG00000099204	ABLIM1	5	0.0448909	0.251548	0.199781	0.224701	0.0144062	3.23068e-81	1.22626e-75
404	ENSG00000099260	PALMD	5	0.0285191	0.221894	0.188265	0.151484	0.000296442	0.00627176	1
425	ENSG00000100354	TNRC6B	5	0.0347841	0.322672	0.269786	0.128932	0.000790505	8.05964e-06	1
440	ENSG00000101443	WFDC2	5	0.056154	0.233295	0.18662	0.3009	0.0354086	9.0893e-198	3.44999e-192
465	ENSG00000102908	NFAT5	5	0.0419221	0.406196	0.320051	0.130986	0.00033967	0.00343629	1
472	ENSG00000103534	TMC5	5	0.0291829	0.0799066	0.0630598	0.462781	0.0251234	1.46858e-140	5.57422e-135
478	ENSG00000104419	NDRG1	5	0.0427275	0.146192	0.0981539	0.435311	0.0332111	1.60073e-185	6.07582e-180
484	ENSG00000105357	MYH14	5	0.0306939	0.148625	0.130506	0.235191	0.0121029	1.71212e-68	6.49862e-63
490	ENSG00000105738	SIPA1L3	5	0.0398603	0.368251	0.297752	0.133871	0.000249759	0.0121146	1
498	ENSG00000105810	CDK6	5	0.0280173	0.261244	0.212393	0.131913	0.000341043	0.00337161	1
519	ENSG00000107249	GLIS3	5	0.0683511	0.309356	0.232864	0.293523	0.0442303	4.67391e-247	1.77406e-241
524	ENSG00000107643	MAPK8	5	0.0314111	0.216197	0.1879	0.16717	0.00199023	1.40545e-12	5.33461e-07
536	ENSG00000109046	WSB1	5	0.0278814	0.18754	0.163955	0.170055	0.00196501	1.94381e-12	7.37803e-07
537	ENSG00000109381	ELF2	5	0.028467	0.20282	0.172181	0.165332	0.00217296	1.34432e-13	5.10257e-08
541	ENSG00000109654	TRIM2	5	0.0289986	0.224722	0.191738	0.15124	0.00035558	0.00275809	1
551	ENSG00000109756	RAPGEF2	5	0.0357524	0.250541	0.216231	0.165343	0.0020634	5.48883e-13	2.08337e-07
556	ENSG00000110777	POU2AF1	5	0.0295286	0.0617114	0.0455127	0.6488	0.0295357	4.54753e-165	1.72609e-159
557	ENSG00000111110	PPM1H	5	0.0324283	0.121873	0.106562	0.304315	0.0218135	3.32496e-122	1.26204e-116
561	ENSG00000111186	WNT5B	5	0.0804084	0.579769	0.39682	0.202632	0.0194829	2.69571e-109	1.0232e-103
572	ENSG00000112079	STK38	5	0.0355612	0.204001	0.17474	0.20351	0.00862818	2.61731e-49	9.9344e-44
586	ENSG00000112699	GMDS	5	0.130189	2.48455	0.832206	0.156438	0.00669061	1.30308e-38	4.94604e-33
608	ENSG00000113448	PDE4D	5	0.0699798	1.58348	0.694571	0.100753	0.0343508	7.15326e-192	2.71513e-186
638	ENSG00000115112	TFCP2L1	5	0.168059	1.38949	0.533358	0.315095	0.114713	0	0
643	ENSG00000115461	IGFBP5	5	0.0355726	0.173823	0.137635	0.258457	0.0176888	2.28749e-99	8.68255e-94
655	ENSG00000115504	EHBP1	5	0.0343653	0.277014	0.231585	0.148392	0.000215517	0.0197818	1
674	ENSG00000115970	THADA	5	0.0275745	0.197053	0.171267	0.161003	0.00150068	7.72162e-10	0.000293087
676	ENSG00000116106	EPHA4	5	0.0297169	0.201303	0.171998	0.172775	0.00301638	2.74371e-18	1.04142e-12
678	ENSG00000116117	PARD3B	5	0.0361075	0.244298	0.208737	0.172981	0.00433949	1.28202e-25	4.86611e-20
689	ENSG00000116539	ASH1L	5	0.0381185	0.355063	0.279474	0.136394	0.000122954	0.0783698	1
709	ENSG00000118007	STAG1	5	0.044967	0.45987	0.341802	0.131558	0.000204861	0.0230797	1
724	ENSG00000119787	ATL2	5	0.0632142	0.455363	0.328094	0.192671	0.0126089	2.74926e-71	1.04353e-65
733	ENSG00000120071	KANSL1	5	0.0337013	0.302607	0.252239	0.133609	0.000160682	0.0441936	1
738	ENSG00000120278	PLEKHG1	5	0.0516261	0.201464	0.177847	0.290284	0.0343497	7.25946e-192	2.75544e-186
744	ENSG00000120549	KIAA1217	5	0.0884182	1.28668	0.671906	0.131593	0.000657364	4.69494e-05	1
781	ENSG00000123066	MED13L	5	0.0431182	0.365142	0.288795	0.149304	0.000519398	0.000296895	1
787	ENSG00000123104	ITPR2	5	0.037852	0.348962	0.263206	0.143811	0.000141391	0.0590805	1
792	ENSG00000123358	NR4A1	5	0.0334017	0.168335	0.124475	0.268342	0.0158822	2.24524e-89	8.52218e-84
797	ENSG00000123636	BAZ2B	5	0.0452225	0.370824	0.294644	0.153481	0.000914142	1.58627e-06	0.602094
800	ENSG00000124782	RREB1	5	0.0293108	0.179492	0.161396	0.181607	0.00390963	3.06974e-23	1.16517e-17
805	ENSG00000124788	ATXN1	5	0.0434249	0.393896	0.299031	0.145219	0.0003108	0.00513183	1
810	ENSG00000124813	RUNX2	5	0.0492453	0.244607	0.206544	0.238426	0.0198081	4.26583e-111	1.61916e-105
813	ENSG00000125740	FOSB	5	0.0462991	0.260375	0.169256	0.273545	0.0222135	2.01815e-124	7.66023e-119
825	ENSG00000127603	MACF1	5	0.0295339	0.254206	0.219887	0.134314	0.000149042	0.0526244	1
835	ENSG00000128422	KRT17	5	0.0270755	0.0790569	0.058673	0.461465	0.0238707	1.30919e-133	4.96924e-128
838	ENSG00000128512	DOCK4	5	0.0276271	0.202469	0.170718	0.161828	0.00143088	1.90439e-09	0.000722842
844	ENSG00000128573	FOXP2	5	0.0342898	0.218327	0.181685	0.188732	0.00604182	4.99057e-35	1.89425e-29
852	ENSG00000129116	PALLD	5	0.0607238	0.446224	0.332115	0.18284	0.0109123	6.43003e-62	2.44062e-56
858	ENSG00000129422	MTUS1	5	0.0303023	0.229784	0.195942	0.154649	0.000923544	1.4023e-06	0.532267
863	ENSG00000129595	EPB41L4A	5	0.0323193	0.208891	0.178944	0.180612	0.00498477	3.46095e-29	1.31366e-23
869	ENSG00000130066	SAT1	5	0.0472782	0.172943	0.142204	0.332466	0.0338305	5.6749e-189	2.154e-183
872	ENSG00000130396	AFDN	5	0.0371635	0.231059	0.207275	0.179296	0.00541201	1.50596e-31	5.71611e-26
874	ENSG00000130449	ZSWIM6	5	0.0454822	0.244287	0.202705	0.224376	0.0161287	9.72415e-91	3.69096e-85
883	ENSG00000131374	TBC1D5	5	0.0432244	0.376708	0.292634	0.147708	0.000472186	0.000561367	1
893	ENSG00000131558	EXOC4	5	0.0477542	0.417499	0.329921	0.144744	0.000162096	0.043271	1
905	ENSG00000132359	RAP1GAP2	5	0.0371372	0.123714	0.103089	0.360244	0.0287924	6.16856e-161	2.34138e-155
917	ENSG00000132475	H3F3B	5	0.0434634	0.326908	0.243648	0.178386	0.00488528	1.22823e-28	4.66193e-23
929	ENSG00000132849	PATJ	5	0.0618882	0.610034	0.441053	0.140319	2.37856e-05	0.438818	1
957	ENSG00000133812	SBF2	5	0.0418866	0.341668	0.270152	0.155049	0.000887581	2.24759e-06	0.853108
967	ENSG00000134138	MEIS2	5	0.0804999	1.01001	0.573204	0.140438	0.000268712	0.00926168	1
980	ENSG00000134533	RERG	5	0.0480702	0.283922	0.219704	0.218795	0.0151405	2.82565e-85	1.07252e-79
986	ENSG00000134644	PUM1	5	0.0307474	0.273099	0.22665	0.135661	5.77936e-05	0.227512	1
999	ENSG00000135046	ANXA1	5	0.147007	0.620754	0.33376	0.440457	0.129692	0	0
1004	ENSG00000135090	TAOK3	5	0.0374945	0.301547	0.244928	0.153084	0.000761495	1.18186e-05	1
1015	ENSG00000135373	EHF	5	0.0682125	0.644722	0.433193	0.157464	0.00265831	2.67374e-16	1.01486e-10
1024	ENSG00000135842	FAM129A	5	0.0769679	0.423921	0.289892	0.265505	0.0409172	1.60419e-228	6.08897e-223
1037	ENSG00000136231	IGF2BP3	5	0.0357402	0.281874	0.23323	0.15324	0.00123014	2.57053e-08	0.00975688
1052	ENSG00000137145	DENND4C	5	0.0305591	0.246286	0.215865	0.141566	2.15687e-05	0.460982	1
1058	ENSG00000137177	KIF13A	5	0.0311269	0.255763	0.212393	0.146553	0.000217384	0.0192561	1
1077	ENSG00000138101	DTNB	5	0.0396004	0.498875	0.367392	0.107788	0.00921657	1.47835e-52	5.61131e-47
1097	ENSG00000138771	SHROOM3	5	0.0584358	0.56274	0.399927	0.146116	0.000579032	0.000133409	1
1101	ENSG00000138772	ANXA3	5	0.0304585	0.130525	0.126668	0.240459	0.0143241	9.1934e-81	3.4895e-75
1111	ENSG00000139083	ETV6	5	0.0916157	1.07773	0.591665	0.154844	0.00303689	2.11102e-18	8.0127e-13
1119	ENSG00000139132	FGD4	5	0.044324	0.298413	0.250594	0.176876	0.00590751	2.75476e-34	1.04561e-28
1124	ENSG00000139174	PRICKLE1	5	0.0845908	0.517123	0.330287	0.256113	0.0443655	8.17748e-248	3.10389e-242
1126	ENSG00000139722	VPS37B	5	0.032081	0.158581	0.133614	0.240103	0.0123182	1.1085e-69	4.20747e-64
1135	ENSG00000140262	TCF12	5	0.0538237	0.485248	0.365198	0.147382	0.000400673	0.00148473	1
1148	ENSG00000140396	NCOA2	5	0.0282433	0.243776	0.205812	0.137228	5.58048e-05	0.235683	1
1158	ENSG00000140443	IGF1R	5	0.0348312	0.332654	0.271431	0.128324	0.000766305	1.10912e-05	1
1171	ENSG00000140836	ZFHX3	5	0.0339791	0.274208	0.216962	0.156613	0.000884929	2.3272e-06	0.883325
1183	ENSG00000141376	BCAS3	5	0.0458877	0.39885	0.302139	0.151876	0.000602541	9.74451e-05	1
1207	ENSG00000142599	RERE	5	0.0762566	0.844826	0.531164	0.143565	0.000277541	0.00817757	1
1214	ENSG00000143153	ATP1B1	5	0.0311243	0.12216	0.101992	0.305163	0.0191326	2.34289e-107	8.89281e-102
1217	ENSG00000143882	ATP6V1C2	5	0.0277524	0.0610878	0.0513617	0.540333	0.0266651	4.06167e-149	1.54167e-143
1221	ENSG00000143924	EML4	5	0.0312211	0.224639	0.196491	0.158894	0.00139459	3.04624e-09	0.00115625
1229	ENSG00000143995	MEIS1	5	0.040173	0.351189	0.276732	0.145169	6.83095e-05	0.18952	1
1237	ENSG00000144036	EXOC6B	5	0.0486167	0.423766	0.320234	0.151816	0.00109247	1.54175e-07	0.0585197
1246	ENSG00000144283	PKP4	5	0.0584582	0.527254	0.384025	0.152225	0.00127719	1.39542e-08	0.00529655
1253	ENSG00000144560	VGLL4	5	0.0353584	0.246076	0.211661	0.167052	0.00294687	6.67066e-18	2.53196e-12
1256	ENSG00000144619	CNTN4	5	0.0325282	0.200759	0.17017	0.191152	0.00663453	2.65867e-38	1.00914e-32
1288	ENSG00000145012	LPP	5	0.0615349	0.587563	0.42643	0.144302	0.000288177	0.00704199	1
1293	ENSG00000145113	MUC4	5	0.0356908	0.0751449	0.0526412	0.678002	0.0358798	2.14307e-200	8.13436e-195
1294	ENSG00000145284	SCD5	5	0.0413148	0.146234	0.119722	0.345089	0.0315919	1.65773e-176	6.29219e-171
1314	ENSG00000145687	SSBP2	5	0.0525162	0.398678	0.29501	0.178015	0.00553257	3.24803e-32	1.23284e-26
1318	ENSG00000145703	IQGAP2	5	0.0285356	0.153427	0.132151	0.215931	0.00776798	1.46728e-44	5.56928e-39
1320	ENSG00000145730	PAM	5	0.0279875	0.164769	0.154085	0.181637	0.00430514	1.98599e-25	7.53816e-20
1348	ENSG00000146592	CREB5	5	0.0432425	0.153263	0.126668	0.341385	0.0315489	2.87742e-176	1.09217e-170
1351	ENSG00000146648	EGFR	5	0.0464499	0.345852	0.268689	0.172876	0.00476178	5.91717e-28	2.24596e-22
1369	ENSG00000147862	NFIB	5	0.0658844	0.94413	0.544325	0.121039	0.0038855	4.1752e-23	1.58476e-17
1377	ENSG00000147905	ZCCHC7	5	0.0294891	0.237276	0.203802	0.144695	7.86312e-05	0.159238	1
1387	ENSG00000148120	C9orf3	5	0.0323119	0.268232	0.229209	0.140971	1.97751e-05	0.480243	1
1395	ENSG00000148498	PARD3	5	0.0831384	0.957694	0.561323	0.148111	0.00116841	5.73463e-08	0.0217667
1403	ENSG00000148655	LRMDA	5	0.0500633	0.420362	0.314385	0.159242	0.002041	7.31923e-13	2.77813e-07
1415	ENSG00000149177	PTPRJ	5	0.030256	0.200402	0.174922	0.172968	0.00291625	9.86705e-18	3.7452e-12
1429	ENSG00000150471	ADGRL3	5	0.0402136	0.183946	0.154816	0.259751	0.020163	4.61963e-113	1.75345e-107
1433	ENSG00000150760	DOCK1	5	0.0312224	0.260407	0.223725	0.139557	5.35895e-07	0.907489	1
1444	ENSG00000151150	ANK3	5	0.0689246	0.685009	0.456955	0.150835	0.00118912	4.38049e-08	0.0166268
1453	ENSG00000151276	MAGI1	5	0.0516869	0.525942	0.372327	0.138821	2.98844e-05	0.38551	1
1461	ENSG00000151322	NPAS3	5	0.0327535	0.303285	0.245293	0.133528	0.000189053	0.0290589	1
1472	ENSG00000151623	NR3C2	5	0.0534955	0.367879	0.275818	0.193952	0.010435	2.7751e-59	1.05334e-53
1477	ENSG00000151882	CCL28	5	0.082683	0.55832	0.375982	0.219912	0.0295157	5.8745e-165	2.22976e-159
1485	ENSG00000152061	RABGAP1L	5	0.0556858	0.378883	0.30159	0.184641	0.00971794	2.5236e-55	9.57875e-50
1510	ENSG00000152520	PAN3	5	0.0324544	0.277676	0.231219	0.140362	6.72376e-06	0.680618	1
1521	ENSG00000152767	FARP1	5	0.0591822	0.536424	0.387315	0.152801	0.00108749	1.645e-07	0.0624388
1530	ENSG00000152818	UTRN	5	0.0295691	0.265488	0.231585	0.127682	0.000611302	8.66943e-05	1
1539	ENSG00000152894	PTPRK	5	0.0710813	0.558989	0.398647	0.178306	0.0100916	2.18399e-57	8.28968e-52
1561	ENSG00000153944	MSI2	5	0.0340529	0.309719	0.260281	0.130831	0.00041809	0.00117043	1
1568	ENSG00000154080	CHST9	5	0.0382566	0.298022	0.226832	0.168656	0.00289985	1.21684e-17	4.61872e-12
1577	ENSG00000154217	PITPNC1	5	0.0473798	0.300061	0.238896	0.198328	0.0103086	1.38434e-58	5.2545e-53
1580	ENSG00000154269	ENPP3	5	0.0327068	0.187258	0.162128	0.201735	0.00787997	3.53383e-45	1.34132e-39
1595	ENSG00000154447	SH3RF1	5	0.0334343	0.310105	0.250777	0.133323	0.000221172	0.0182335	1
1604	ENSG00000154556	SORBS2	5	0.0882782	0.934864	0.524219	0.1684	0.00650892	1.31309e-37	4.98405e-32
1617	ENSG00000155974	GRIP1	5	0.029366	0.252437	0.207092	0.141802	5.76363e-05	0.228146	1
1625	ENSG00000156052	GNAQ	5	0.0463736	0.342089	0.271614	0.170734	0.00463296	3.0515e-27	1.15825e-21
1634	ENSG00000156110	ADK	5	0.0393629	0.342164	0.279291	0.140939	4.68573e-05	0.277201	1
1642	ENSG00000156113	KCNMA1	5	0.0587424	0.664248	0.426979	0.137577	3.05012e-05	0.380651	1
1655	ENSG00000156639	ZFAND3	5	0.0410427	0.35002	0.285505	0.143755	0.00010402	0.105441	1
1660	ENSG00000156675	RAB11FIP1	5	0.173758	0.668702	0.361908	0.480115	0.164301	0	0
1675	ENSG00000157110	RBPMS	5	0.039927	0.271336	0.222811	0.179197	0.00516437	3.51915e-30	1.33575e-24
1687	ENSG00000157827	FMNL2	5	0.0272776	0.287881	0.22665	0.120352	0.00291194	1.04258e-17	3.95728e-12
1695	ENSG00000157985	AGAP1	5	0.0723781	0.635461	0.441236	0.164035	0.00621612	5.43743e-36	2.06386e-30
1706	ENSG00000158321	AUTS2	5	0.0697564	1.1601	0.625114	0.11159	0.0186139	1.73999e-104	6.60443e-99
1718	ENSG00000158528	PPP1R9A	5	0.0608604	0.446625	0.338695	0.179691	0.0076607	5.73783e-44	2.17788e-38
1728	ENSG00000159216	RUNX1	5	0.0586431	0.382389	0.279108	0.210109	0.0177157	1.62435e-99	6.16548e-94
1736	ENSG00000160584	SIK3	5	0.0359164	0.229331	0.194297	0.184853	0.00634992	9.91755e-37	3.76437e-31
1737	ENSG00000160789	LMNA	5	0.0767235	0.370579	0.247121	0.310469	0.0472128	9.08139e-264	3.44699e-258
1743	ENSG00000162105	SHANK2	5	0.0592123	0.74512	0.464266	0.12754	0.00146684	1.1959e-09	0.000453921
1755	ENSG00000162599	NFIA	5	0.0531395	0.680617	0.466825	0.113832	0.00754857	2.38677e-43	9.05937e-38
1762	ENSG00000163110	PDLIM5	5	0.0369251	0.226785	0.193566	0.190762	0.00677077	4.70227e-39	1.78482e-33
1763	ENSG00000163435	ELF3	5	0.0289821	0.126038	0.112776	0.256987	0.0138783	2.66995e-78	1.01342e-72
1766	ENSG00000163558	PRKCI	5	0.0392399	0.27824	0.235789	0.16642	0.00249636	2.12666e-15	8.07206e-10
1771	ENSG00000163590	PPM1L	5	0.0729813	0.466664	0.3535	0.206453	0.0212569	4.03652e-119	1.53213e-113
1779	ENSG00000163681	SLMAP	5	0.0339039	0.23655	0.205447	0.165025	0.00226595	4.07672e-14	1.54738e-08
1783	ENSG00000163694	RBM47	5	0.0703028	0.715925	0.464083	0.151488	0.00223184	6.3151e-14	2.397e-08
1787	ENSG00000163697	APBB2	5	0.0347731	0.219082	0.184244	0.188734	0.00711845	5.65616e-41	2.14689e-35
1800	ENSG00000164142	FAM160A1	5	0.0332714	0.235589	0.202522	0.164285	0.00218012	1.22639e-13	4.65495e-08
1806	ENSG00000164190	NIPBL	5	0.0279863	0.215983	0.192652	0.145269	7.47857e-05	0.169819	1
1827	ENSG00000164808	SPIDR	5	0.0425245	0.372806	0.297386	0.142994	0.000273987	0.00859738	1
1847	ENSG00000165959	CLMN	5	0.0294716	0.152405	0.132151	0.223014	0.00977794	1.17698e-55	4.46742e-50
1854	ENSG00000166348	USP54	5	0.0313624	0.173501	0.152075	0.20623	0.0085122	1.1431e-48	4.33881e-43
1857	ENSG00000166689	PLEKHA7	5	0.0270377	0.181147	0.158289	0.170812	0.00286066	2.00845e-17	7.62338e-12
1866	ENSG00000167306	MYO5B	5	0.0373247	0.173717	0.141839	0.263149	0.0178482	3.0038e-100	1.14014e-94
1869	ENSG00000167460	TPM4	5	0.0337325	0.287446	0.205995	0.163754	0.0016371	1.32608e-10	5.03336e-05
1878	ENSG00000167693	NXN	5	0.0312254	0.323481	0.253884	0.122991	0.00145684	1.36107e-09	0.000516617
1887	ENSG00000168137	SETD5	5	0.0273561	0.233761	0.203071	0.134712	9.34777e-05	0.124836	1
1899	ENSG00000169398	PTK2	5	0.0534751	0.459955	0.340523	0.157038	0.00186754	6.80993e-12	2.58482e-06
1908	ENSG00000170017	ALCAM	5	0.085736	0.389364	0.273442	0.313544	0.0551343	2.84704e-308	1.08064e-302
1912	ENSG00000170153	RNF150	5	0.0371029	0.257616	0.213307	0.173942	0.00487753	1.35548e-28	5.14492e-23
1917	ENSG00000170293	CMTM8	5	0.0277709	0.18852	0.164321	0.169004	0.00194147	2.63074e-12	9.98538e-07
1925	ENSG00000170634	ACYP2	5	0.0309991	0.240257	0.199781	0.155166	0.000496239	0.000405613	1
1930	ENSG00000170776	AKAP13	5	0.0283817	0.252768	0.218059	0.130156	0.000563851	0.000163469	1
1939	ENSG00000170921	TANC2	5	0.0336961	0.172681	0.151892	0.221843	0.0116795	3.73089e-66	1.41612e-60
1943	ENSG00000171105	INSR	5	0.058564	0.533989	0.377079	0.15531	0.00203518	7.88736e-13	2.99377e-07
1950	ENSG00000171345	KRT19	5	0.130182	0.908003	0.496984	0.261944	0.0706313	0	0
1958	ENSG00000171444	MCC	5	0.0463806	0.498287	0.347651	0.133411	0.000187855	0.0295733	1
1968	ENSG00000171634	BPTF	5	0.0340799	0.317095	0.259916	0.131119	0.000657689	4.6747e-05	1
1976	ENSG00000171723	GPHN	5	0.0478722	0.397182	0.312923	0.152984	0.00130978	9.14198e-09	0.00346998
1986	ENSG00000171843	MLLT3	5	0.0344399	0.259462	0.206361	0.166891	0.00210543	3.19907e-13	1.21426e-07
1996	ENSG00000171988	JMJD1C	5	0.081022	0.792132	0.498446	0.162549	0.00497031	4.16057e-29	1.57921e-23
2002	ENSG00000172164	SNTB1	5	0.0364193	0.239118	0.195577	0.186215	0.00586456	4.75735e-34	1.80573e-28
2008	ENSG00000172264	MACROD2	5	0.038475	0.346828	0.265948	0.144671	0.000102036	0.108821	1
2015	ENSG00000172456	FGGY	5	0.0282781	0.155278	0.134162	0.210776	0.00717781	2.6594e-41	1.00942e-35
2021	ENSG00000172765	TMCC1	5	0.034145	0.253099	0.207275	0.164733	0.00259395	6.09459e-16	2.3133e-10
2025	ENSG00000172915	NBEA	5	0.0388402	0.24024	0.199232	0.194949	0.00676263	5.21518e-39	1.9795e-33
2032	ENSG00000173120	KDM2A	5	0.0321321	0.2477	0.214769	0.149613	0.000427348	0.0010317	1
2039	ENSG00000173320	STOX2	5	0.0356681	0.327366	0.263572	0.135326	9.34727e-05	0.124846	1
2049	ENSG00000173715	C11orf80	5	0.0288149	0.177679	0.158289	0.18204	0.00411006	2.38506e-24	9.05287e-19
2050	ENSG00000173926	2021-03-03	5	0.0342571	0.156589	0.130141	0.263232	0.0175122	2.17126e-98	8.24138e-93
2054	ENSG00000174501	ANKRD36C	5	0.0335712	0.172235	0.147871	0.227031	0.0126042	2.91922e-71	1.10804e-65
2056	ENSG00000174705	SH3PXD2B	5	0.0308091	0.188967	0.163407	0.188542	0.00529087	7.03532e-31	2.67037e-25
2059	ENSG00000175029	CTBP2	5	0.0293933	0.233934	0.192469	0.152717	0.000684724	3.26471e-05	1
2067	ENSG00000175115	PACS1	5	0.061632	0.610616	0.419667	0.146859	0.000301171	0.00587021	1
2075	ENSG00000175198	PCCA	5	0.0310012	0.271074	0.224822	0.137892	0.000120262	0.081711	1
2090	ENSG00000176658	MYO1D	5	0.0342235	0.288412	0.233961	0.146279	0.000295638	0.00634272	1
2106	ENSG00000177565	TBL1XR1	5	0.0310422	0.226635	0.195394	0.15887	0.00159892	2.17051e-10	8.23853e-05
2109	ENSG00000177570	SAMD12	5	0.0397939	0.214888	0.174922	0.227495	0.0140319	3.78511e-79	1.4367e-73
2114	ENSG00000177694	NAALADL2	5	0.159961	1.44588	0.690916	0.23152	0.0790697	0	0
2124	ENSG00000178568	ERBB4	5	0.0293849	0.453851	0.319503	0.0919706	0.020015	3.04972e-112	1.15757e-106
2131	ENSG00000179104	TMTC2	5	0.033593	0.216576	0.183696	0.182873	0.00519646	2.33927e-30	8.87907e-25
2144	ENSG00000180357	ZNF609	5	0.0289832	0.239206	0.207275	0.13983	1.18015e-05	0.585526	1
2154	ENSG00000181722	ZBTB20	5	0.0635336	0.625724	0.424968	0.149502	0.000714343	2.2047e-05	1
2166	ENSG00000182168	UNC5C	5	0.0357543	0.33167	0.245111	0.14587	3.24024e-05	0.366203	1
2174	ENSG00000182185	RAD51B	5	0.0338922	0.31031	0.253336	0.133784	5.77976e-05	0.227496	1
2182	ENSG00000182197	EXT1	5	0.0349335	0.35998	0.275087	0.126991	0.000908668	1.70432e-06	0.646902
2187	ENSG00000182240	BACE2	5	0.0323799	0.180957	0.160483	0.201766	0.00800967	6.79589e-46	2.57949e-40
2195	ENSG00000182463	TSHZ2	5	0.22346	1.50461	0.646683	0.345548	0.177521	0	0
2203	ENSG00000182621	PLCB1	5	0.0323537	0.50994	0.348748	0.092771	0.0290977	1.23859e-162	4.70126e-157
2209	ENSG00000182718	ANXA2	5	0.0485763	0.175913	0.14586	0.333034	0.0345842	3.58096e-193	1.35921e-187
2217	ENSG00000183049	CAMK1D	5	0.0825297	0.42503	0.284409	0.29018	0.0499235	5.60868e-279	2.12887e-273
2228	ENSG00000183742	MACC1	5	0.0489821	0.20316	0.161579	0.303146	0.0321079	2.2259e-179	8.44875e-174
2232	ENSG00000183826	BTBD9	5	0.0349791	0.247182	0.206909	0.169055	0.0030697	1.38812e-18	5.26883e-13
2239	ENSG00000184254	ALDH1A3	5	0.0636892	0.240874	0.1656	0.384595	0.0524567	3.28583e-293	1.24719e-287
2244	ENSG00000184305	CCSER1	5	0.0365351	0.380587	0.284774	0.128295	0.000580489	0.000130836	1
2251	ENSG00000184349	EFNA5	5	0.098645	0.69677	0.434473	0.227045	0.0428916	1.45414e-239	5.51941e-234
2259	ENSG00000184384	MAML2	5	0.110775	1.65262	0.719064	0.154055	0.00319768	2.70623e-19	1.02719e-13
2268	ENSG00000184640	2021-09-09	5	0.0282686	0.188484	0.162128	0.17436	0.00305532	1.66808e-18	6.33148e-13
2273	ENSG00000184903	IMMP2L	5	0.0778072	0.891012	0.53025	0.146737	0.000934304	1.21789e-06	0.462268
2284	ENSG00000185052	SLC24A3	5	0.0341938	0.236731	0.202888	0.168536	0.00291194	1.04254e-17	3.95712e-12
2291	ENSG00000185104	FAF1	5	0.0288844	0.302608	0.247487	0.116711	0.0025614	9.24526e-16	3.50919e-10
2301	ENSG00000185305	ARL15	5	0.0374927	0.349762	0.275635	0.136023	0.000136927	0.0632319	1
2322	ENSG00000185630	PBX1	5	0.0757086	0.691374	0.462804	0.163587	0.00479795	3.73348e-28	1.4171e-22
2328	ENSG00000185650	ZFP36L1	5	0.045256	0.284157	0.221714	0.204118	0.0107986	2.72708e-61	1.03511e-55
2341	ENSG00000186153	WWOX	5	0.0344	0.435298	0.298848	0.115108	0.00368062	5.69401e-22	2.16125e-16
2353	ENSG00000186566	GPATCH8	5	0.0301254	0.254847	0.21221	0.14196	2.26698e-05	0.449761	1
2361	ENSG00000186591	UBE2H	5	0.0646738	0.454331	0.329739	0.196137	0.0140406	3.3845e-79	1.28464e-73
2365	ENSG00000187210	GCNT1	5	0.0325895	0.167294	0.147139	0.221487	0.0108972	7.79392e-62	2.95831e-56
2367	ENSG00000187231	SESTD1	5	0.035042	0.210119	0.182599	0.191907	0.00746988	6.48988e-43	2.46334e-37
2373	ENSG00000187720	THSD4	5	0.0418711	0.283806	0.223542	0.187307	0.00820903	5.3909e-47	2.0462e-41
2399	ENSG00000189283	FHIT	5	0.0729735	0.77034	0.475964	0.153317	0.0019944	1.33223e-12	5.05669e-07
2413	ENSG00000196141	SPATS2L	5	0.0322888	0.267319	0.230122	0.140311	2.84142e-05	0.397456	1
2425	ENSG00000196284	SUPT3H	5	0.0298606	0.229344	0.192469	0.155145	0.000830119	4.78296e-06	1
2430	ENSG00000196482	ESRRG	5	0.0393089	0.346749	0.206726	0.19015	0.0032208	2.01441e-19	7.64602e-14
2432	ENSG00000196586	MYO6	5	0.0367741	0.168623	0.147139	0.249927	0.0166331	1.5813e-93	6.00209e-88
2448	ENSG00000196730	DAPK1	5	0.0374779	0.127514	0.116067	0.3229	0.0265538	1.68528e-148	6.39674e-143
2458	ENSG00000196782	MAML3	5	0.0534282	0.440698	0.317492	0.168282	0.00368374	5.47174e-22	2.07689e-16
2476	ENSG00000197321	SVIL	5	0.0294859	0.312289	0.246024	0.119849	0.00307604	1.28005e-18	4.85863e-13
2481	ENSG00000197329	PELI1	5	0.0349144	0.195187	0.15902	0.21956	0.0103493	8.25412e-59	3.13298e-53
2494	ENSG00000198589	LRBA	5	0.039841	0.377265	0.295193	0.134966	0.000165734	0.0409893	1
2501	ENSG00000198648	STK39	5	0.0548314	0.383589	0.278925	0.196581	0.0141535	8.05567e-80	3.05766e-74
2517	ENSG00000198964	SGMS1	5	0.0323753	0.206378	0.170353	0.190048	0.0052085	2.00684e-30	7.61729e-25
2519	ENSG00000203804	ADAMTSL4-AS1	5	0.0464272	0.252845	0.185341	0.250496	0.0207244	3.59379e-116	1.36408e-110
2528	ENSG00000204217	BMPR2	5	0.0398136	0.310442	0.260464	0.152856	0.000916605	1.53586e-06	0.582959
2536	ENSG00000204406	MBD5	5	0.0307222	0.275407	0.236337	0.129993	0.000508644	0.000343149	1
2543	ENSG00000204764	RANBP17	5	0.0278433	0.228052	0.197587	0.140916	0.000119255	0.0829987	1
2548	ENSG00000205268	PDE7A	5	0.0529177	0.374793	0.285323	0.185466	0.00882861	2.04837e-50	7.77491e-45
2552	ENSG00000213639	PPP1CB	5	0.0360073	0.153589	0.132151	0.27247	0.0183187	7.4854e-103	2.8412e-97
2562	ENSG00000214944	ARHGEF28	5	0.0338219	0.25782	0.223542	0.1513	0.000570679	0.000149186	1
2571	ENSG00000215386	MIR99AHG	5	0.0471858	0.444016	0.335039	0.140836	8.17038e-06	0.650013	1
2579	ENSG00000224078	SNHG14	5	0.0311858	0.258525	0.227929	0.136822	8.85952e-06	0.636575	1
2593	ENSG00000227036	LINC00511	5	0.0846854	0.374453	0.261013	0.324449	0.0601334	0	0
2600	ENSG00000229807	XIST	5	0.0346139	0.409832	0.296472	0.116753	0.00498935	3.2653e-29	1.2394e-23
2611	ENSG00000230590	FTX	5	0.0740665	0.754208	0.486383	0.15228	0.0011329	9.10447e-08	0.0345575
2628	ENSG00000235491	LINC01889	5	0.0284506	0.0666393	0.0594041	0.478934	0.0267389	1.58189e-149	6.00433e-144
2629	ENSG00000242086	MUC20-OT1	5	0.0293416	0.193725	0.169073	0.173544	0.00255068	1.06053e-15	4.02541e-10
2635	ENSG00000245532	NEAT1	5	0.0546434	0.1619	0.114604	0.4768	0.0476793	2.19748e-266	8.3409e-261
2645	ENSG00000251562	MALAT1	5	0.154285	4.72127	0.95138	0.16217	0.0151083	4.25946e-85	1.61675e-79
2663	ENSG00000257923	CUX1	5	0.0400935	0.315418	0.25626	0.156456	0.00128297	1.29455e-08	0.00491366
2668	ENSG00000257986	LINC02306	5	0.0276565	0.108626	0.0860903	0.32125	0.0192979	2.85011e-108	1.0818e-102
2669	ENSG00000259070	LINC00639	5	0.0379884	0.172918	0.140377	0.270618	0.0210261	7.65879e-118	2.90702e-112
2671	ENSG00000259628	AC007000.3	5	0.0318127	0.171358	0.157192	0.20238	0.00817214	8.61602e-47	3.27035e-41
2681	ENSG00000267519	AC020916.1	5	0.0617178	0.224043	0.155182	0.397713	0.0503461	2.37467e-281	9.01343e-276
2694	ENSG00000272168	CASC15	5	0.0469049	0.434831	0.312557	0.150068	0.000559319	0.000173704	1
2698	ENSG00000273118	AC093865.1	5	0.0530478	0.248186	0.177298	0.299201	0.0319298	2.18129e-178	8.27945e-173
6	ENSG00000004534	RBM6	6	0.0299225	0.352904	0.210686	0.142024	0.00216278	5.70282e-13	2.1646e-07
13	ENSG00000005187	ACSM3	6	0.0539659	0.519358	0.258045	0.209134	0.0061386	5.86512e-34	2.2262e-28
19	ENSG00000006704	GTF2IRD1	6	0.0220842	0.248498	0.150374	0.146861	0.00110882	2.46944e-07	0.0937316
24	ENSG00000007062	PROM1	6	0.0307153	0.218042	0.12629	0.243212	0.00627044	1.18696e-34	4.50528e-29
26	ENSG00000007168	PAFAH1B1	6	0.0182471	0.199236	0.120623	0.151274	0.000914011	2.80321e-06	1
33	ENSG00000010803	SCMH1	6	0.0218158	0.264075	0.152803	0.142771	0.00153786	1.22338e-09	0.000464355
40	ENSG00000011454	RABGAP1	6	0.0248796	0.258895	0.156244	0.159236	0.000178771	0.0382963	1
47	ENSG00000018189	RUFY3	6	0.0210866	0.229439	0.137219	0.153671	0.000596265	0.000154535	1
50	ENSG00000020577	SAMD4A	6	0.0249502	0.1144	0.0665857	0.374708	0.0169598	6.76698e-91	2.56852e-85
54	ENSG00000021645	NRXN3	6	0.0208061	0.278723	0.160494	0.129638	0.00396451	1.66772e-22	6.33011e-17
70	ENSG00000043039	BARX2	6	0.0767579	0.846604	0.394455	0.194593	0.00488859	2.23986e-27	8.50176e-22
75	ENSG00000044115	CTNNA1	6	0.0197517	0.210709	0.130338	0.151542	0.000671472	5.93865e-05	1
78	ENSG00000048052	HDAC9	6	0.0187561	0.0958101	0.0609188	0.307887	0.00840998	6.59807e-46	2.5044e-40
86	ENSG00000049323	LTBP1	6	0.045966	0.328529	0.192269	0.239071	0.0113989	1.25813e-61	4.77542e-56
92	ENSG00000049618	ARID1B	6	0.0398943	0.517413	0.278284	0.143358	0.00307017	8.83571e-18	3.35374e-12
101	ENSG00000049759	NEDD4L	6	0.0336319	0.387376	0.222222	0.151344	0.000817195	9.43959e-06	1
106	ENSG00000050405	LIMA1	6	0.0185438	0.182365	0.105242	0.176202	7.26716e-05	0.186556	1
113	ENSG00000052126	PLEKHA5	6	0.0213537	0.258018	0.152601	0.139932	0.00227402	1.4624e-13	5.55077e-08
121	ENSG00000052841	TTC17	6	0.0221952	0.250466	0.152398	0.145639	0.00131089	2.01582e-08	0.00765138
132	ENSG00000054267	ARID4B	6	0.0192519	0.221114	0.132362	0.145449	0.00122085	6.14729e-08	0.023333
138	ENSG00000054654	SYNE2	6	0.0250903	0.332591	0.194697	0.128868	0.00486892	2.84348e-27	1.07929e-21
147	ENSG00000055609	KMT2C	6	0.0293192	0.341593	0.1949	0.150432	0.000965239	1.47747e-06	0.560798
159	ENSG00000064042	LIMCH1	6	0.0275009	0.208561	0.126897	0.216717	0.00366621	6.26007e-21	2.37611e-15
169	ENSG00000064989	CALCRL	6	0.0212418	0.183592	0.0999798	0.212461	0.00160779	5.17099e-10	0.000196273
198	ENSG00000068878	PSME4	6	0.0235711	0.238756	0.138434	0.17027	1.1382e-05	0.601167	1
212	ENSG00000069667	RORA	6	0.0410714	0.620971	0.308237	0.133246	0.00751908	3.20002e-41	1.21462e-35
228	ENSG00000073792	IGF2BP2	6	0.0327103	0.401584	0.221413	0.147734	0.00150797	1.76818e-09	0.000671142
233	ENSG00000073803	MAP3K13	6	0.0286838	0.254729	0.149767	0.191523	0.00129238	2.53453e-08	0.00962023
257	ENSG00000075413	MARK3	6	0.0206139	0.227695	0.137422	0.150005	0.000834764	7.5699e-06	1
265	ENSG00000075420	FNDC3B	6	0.0337442	0.452162	0.250759	0.134568	0.00461872	5.91936e-26	2.24679e-20
278	ENSG00000075711	DLG1	6	0.0221841	0.247787	0.143696	0.154383	0.000421058	0.00147544	1
281	ENSG00000076067	RBMS2	6	0.0182595	0.133308	0.0799433	0.228406	0.00271391	6.79281e-16	2.57832e-10
290	ENSG00000076685	NT5C2	6	0.0346583	0.35961	0.198745	0.174386	4.77324e-05	0.284411	1
305	ENSG00000078114	NEBL	6	0.0841601	0.749736	0.369358	0.227855	0.0206384	2.75721e-110	1.04654e-104
316	ENSG00000079482	OPHN1	6	0.0202356	0.205316	0.120623	0.167759	2.08488e-06	0.822976	1
320	ENSG00000079819	EPB41L2	6	0.0254696	0.216888	0.122445	0.208008	0.00231207	9.18297e-14	3.48554e-08
329	ENSG00000081026	MAGI3	6	0.0269814	0.268892	0.157053	0.171798	4.83508e-05	0.281313	1
342	ENSG00000082805	ERC1	6	0.0215716	0.251629	0.150982	0.142876	0.00149568	2.05752e-09	0.000780964
350	ENSG00000083307	GRHL2	6	0.0177299	0.218492	0.129528	0.13688	0.00293595	4.53309e-17	1.72061e-11
357	ENSG00000084676	NCOA1	6	0.018319	0.206034	0.1271	0.144131	0.00147683	2.59604e-09	0.000985368
365	ENSG00000087460	GNAS	6	0.0245988	0.295125	0.170411	0.14435	0.00191033	1.25678e-11	4.77029e-06
370	ENSG00000088367	EPB41L1	6	0.0201065	0.154768	0.0941105	0.213648	0.00218072	4.57869e-13	1.73792e-07
377	ENSG00000088854	C20orf194	6	0.0209808	0.246886	0.14066	0.14916	0.00127118	3.29504e-08	0.0125068
394	ENSG00000092969	TGFB2	6	0.0334862	0.2142	0.117588	0.284777	0.0152523	6.64769e-82	2.52324e-76
401	ENSG00000099204	ABLIM1	6	0.0261931	0.22017	0.128921	0.203171	0.00207037	1.76768e-12	6.70953e-07
405	ENSG00000099260	PALMD	6	0.0433228	0.348052	0.203198	0.213205	0.00532954	1.06544e-29	4.04406e-24
426	ENSG00000100354	TNRC6B	6	0.0269129	0.344871	0.19834	0.13569	0.00476033	1.06179e-26	4.03018e-21
452	ENSG00000101871	MID1	6	0.026328	0.283859	0.15341	0.171618	1.50294e-05	0.548062	1
466	ENSG00000102908	NFAT5	6	0.0312841	0.417254	0.233961	0.133715	0.00487802	2.54611e-27	9.66418e-22
481	ENSG00000104447	TRPS1	6	0.0257123	0.260861	0.148958	0.172615	3.47424e-05	0.361106	1
491	ENSG00000105738	SIPA1L3	6	0.036518	0.433314	0.240842	0.151626	0.00120261	7.70643e-08	0.029251
499	ENSG00000105810	CDK6	6	0.0336642	0.358534	0.200364	0.168015	1.80187e-05	0.510734	1
507	ENSG00000106261	ZKSCAN1	6	0.0201411	0.191534	0.117992	0.170698	2.66446e-06	0.800337	1
520	ENSG00000107249	GLIS3	6	0.0428744	0.285483	0.155232	0.276196	0.0164532	3.15301e-88	1.19677e-82
542	ENSG00000109654	TRIM2	6	0.034166	0.304925	0.179114	0.19075	0.00149216	2.14886e-09	0.000815633
552	ENSG00000109756	RAPGEF2	6	0.0202176	0.220051	0.134993	0.149768	0.000918776	2.64097e-06	1
562	ENSG00000111186	WNT5B	6	0.0356376	0.412165	0.227889	0.156381	0.00029481	0.00780452	1
567	ENSG00000111666	CHPT1	6	0.0197506	0.228981	0.138231	0.142881	0.00150961	1.73281e-09	0.000657717
573	ENSG00000112079	STK38	6	0.019498	0.178401	0.106051	0.183854	0.000337627	0.00441232	1
580	ENSG00000112531	QKI	6	0.021644	0.22253	0.134791	0.160575	0.000125866	0.0821596	1
587	ENSG00000112699	GMDS	6	0.150014	3.04401	0.821696	0.182567	0.0171668	5.49506e-92	2.08574e-86
603	ENSG00000113391	FAM172A	6	0.0179297	0.203121	0.117588	0.15248	0.000584933	0.000178581	1
609	ENSG00000113448	PDE4D	6	0.0839279	2.04482	0.683465	0.122798	0.0174071	2.9787e-93	1.13061e-87
616	ENSG00000113645	WWC1	6	0.0287886	0.250431	0.150577	0.191189	0.00152053	1.51471e-09	0.000574931
620	ENSG00000114126	TFDP2	6	0.0225058	0.262507	0.145922	0.154232	0.000591353	0.000164531	1
627	ENSG00000114541	FRMD4B	6	0.0235188	0.367579	0.205019	0.114715	0.0133584	6.17663e-72	2.34444e-66
639	ENSG00000115112	TFCP2L1	6	0.0349588	0.52702	0.23133	0.151121	9.01211e-05	0.141321	1
644	ENSG00000115461	IGFBP5	6	0.019645	0.150377	0.0848006	0.231661	0.00392537	2.68299e-22	1.01837e-16
649	ENSG00000115464	USP34	6	0.0225151	0.270936	0.160899	0.139934	0.00224612	2.05701e-13	7.8077e-08
656	ENSG00000115504	EHBP1	6	0.0332	0.337502	0.192471	0.172494	3.27626e-05	0.375156	1
667	ENSG00000115760	BIRC6	6	0.0186806	0.225192	0.136207	0.137148	0.00293519	4.57499e-17	1.73651e-11
672	ENSG00000115904	SOS1	6	0.0221273	0.239197	0.140862	0.157085	0.00019905	0.0288141	1
675	ENSG00000115970	THADA	6	0.018199	0.19869	0.112325	0.162021	0.000208994	0.0250935	1
679	ENSG00000116117	PARD3B	6	0.0277444	0.25859	0.153613	0.180613	0.000694131	4.45672e-05	1
690	ENSG00000116539	ASH1L	6	0.0291518	0.370578	0.206841	0.140939	0.00304768	1.16211e-17	4.41097e-12
703	ENSG00000117335	CD46	6	0.019712	0.18507	0.113135	0.174235	5.73206e-05	0.240771	1
704	ENSG00000117868	ESYT2	6	0.0184767	0.154359	0.0926938	0.19933	0.00119744	8.21684e-08	0.0311883
710	ENSG00000118007	STAG1	6	0.0273209	0.418145	0.223437	0.122276	0.0102602	1.22728e-55	4.65832e-50
715	ENSG00000118689	FOXO3	6	0.0199749	0.194594	0.11698	0.170754	2.0167e-05	0.486554	1
725	ENSG00000119787	ATL2	6	0.0664816	0.568237	0.291844	0.227799	0.0128818	1.99046e-69	7.55512e-64
734	ENSG00000120071	KANSL1	6	0.0261818	0.324384	0.185792	0.14092	0.00272706	5.78564e-16	2.19603e-10
739	ENSG00000120278	PLEKHG1	6	0.0369968	0.210551	0.123254	0.300166	0.0169529	7.35966e-91	2.79348e-85
745	ENSG00000120549	KIAA1217	6	0.0940942	1.56981	0.614046	0.153236	0.000377024	0.00262444	1
759	ENSG00000121440	PDZRN3	6	0.0264986	0.433229	0.215948	0.122708	0.0103086	6.82869e-56	2.59194e-50
782	ENSG00000123066	MED13L	6	0.0268938	0.339965	0.190245	0.141364	0.00288159	8.79287e-17	3.33748e-11
788	ENSG00000123104	ITPR2	6	0.0474601	0.495288	0.252783	0.18775	0.00176435	7.54236e-11	2.86282e-05
798	ENSG00000123636	BAZ2B	6	0.0349859	0.397107	0.216353	0.161707	0.000288752	0.00846509	1
806	ENSG00000124788	ATXN1	6	0.0290795	0.378536	0.206436	0.140864	0.00245485	1.60433e-14	6.08948e-09
811	ENSG00000124813	RUNX2	6	0.0228307	0.188559	0.116576	0.195844	0.00134982	1.24549e-08	0.00472747
826	ENSG00000127603	MACF1	6	0.0278657	0.30265	0.181542	0.153494	0.000504098	0.000503416	1
833	ENSG00000127914	AKAP9	6	0.0195318	0.238505	0.144303	0.135353	0.00395254	1.92866e-22	7.32053e-17
849	ENSG00000128833	MYO5C	6	0.0193634	0.184158	0.112933	0.17146	7.0715e-05	0.192598	1
853	ENSG00000129116	PALLD	6	0.0432633	0.444286	0.237401	0.182237	0.00130285	2.22656e-08	0.00845125
859	ENSG00000129422	MTUS1	6	0.0273913	0.267736	0.15766	0.173736	0.000175391	0.0401708	1
864	ENSG00000129595	EPB41L4A	6	0.0304082	0.249563	0.147136	0.206667	0.00336278	2.50778e-19	9.51869e-14
873	ENSG00000130396	AFDN	6	0.0264587	0.237101	0.144708	0.182843	0.000559348	0.000247679	1
884	ENSG00000131374	TBC1D5	6	0.0267547	0.343258	0.194495	0.13756	0.00302836	1.47036e-17	5.58099e-12
894	ENSG00000131558	EXOC4	6	0.0338341	0.409585	0.237199	0.14264	0.00242687	2.25803e-14	8.57072e-09
902	ENSG00000132199	ENOSF1	6	0.0193521	0.225982	0.132564	0.145983	0.00124539	4.5353e-08	0.0172144
910	ENSG00000132466	ANKRD17	6	0.0202547	0.259934	0.150577	0.134514	0.00361006	1.23896e-20	4.70269e-15
918	ENSG00000132475	H3F3B	6	0.0211148	0.250659	0.14491	0.14571	0.000902615	3.23302e-06	1
923	ENSG00000132669	RIN2	6	0.0214237	0.214756	0.128112	0.167227	3.95951e-05	0.329582	1
930	ENSG00000132849	PATJ	6	0.0517239	0.662973	0.345881	0.149542	0.00176304	7.66467e-11	2.90925e-05
958	ENSG00000133812	SBF2	6	0.0287318	0.330561	0.190043	0.151186	0.000888676	3.84965e-06	1
968	ENSG00000134138	MEIS2	6	0.0621848	1.00212	0.445456	0.139598	0.00394821	2.033e-22	7.71657e-17
972	ENSG00000134258	VTCN1	6	0.0215476	0.139974	0.0839911	0.256547	0.00605776	1.56226e-33	5.92979e-28
981	ENSG00000134533	RERG	6	0.0250733	0.239996	0.130136	0.192671	0.000764045	1.84284e-05	1
987	ENSG00000134644	PUM1	6	0.0269184	0.318775	0.17628	0.152702	0.000943198	1.94589e-06	0.738595
991	ENSG00000134769	DTNA	6	0.0235092	0.123303	0.0734669	0.319997	0.012256	3.90275e-66	1.48135e-60
1000	ENSG00000135046	ANXA1	6	0.0204434	0.203045	0.109087	0.187404	0.00228142	1.33584e-13	5.07039e-08
1005	ENSG00000135090	TAOK3	6	0.0338776	0.356783	0.194697	0.174001	5.59887e-05	0.246313	1
1016	ENSG00000135373	EHF	6	0.07719	0.837766	0.401741	0.192139	0.00494656	1.10869e-27	4.20822e-22
1020	ENSG00000135480	KRT7	6	0.018177	0.109505	0.0700263	0.259573	0.00546265	2.12135e-30	8.05193e-25
1022	ENSG00000135678	CPM	6	0.0197992	0.150186	0.0862174	0.229642	0.00306263	9.6855e-18	3.67629e-12
1025	ENSG00000135842	FAM129A	6	0.0465791	0.368817	0.1949	0.23899	0.0118698	4.19677e-64	1.59295e-58
1030	ENSG00000136068	FLNB	6	0.0203609	0.21716	0.133374	0.15266	0.000478754	0.000698056	1
1038	ENSG00000136231	IGF2BP3	6	0.0290206	0.310137	0.176078	0.164817	6.5858e-07	0.899939	1
1044	ENSG00000136237	RAPGEF5	6	0.0220675	0.223513	0.130136	0.169573	5.22623e-05	0.262668	1
1053	ENSG00000137145	DENND4C	6	0.0238861	0.267787	0.158268	0.150922	0.000960849	1.56074e-06	0.592405
1059	ENSG00000137177	KIF13A	6	0.0226018	0.262969	0.150982	0.149699	0.000905615	3.11384e-06	1
1069	ENSG00000137801	THBS1	6	0.0255265	0.195078	0.109897	0.232277	0.00530733	1.39476e-29	5.29404e-24
1072	ENSG00000137942	FNBP1L	6	0.018597	0.196239	0.120623	0.154174	0.000464411	0.000840314	1
1078	ENSG00000138101	DTNB	6	0.0521383	0.730991	0.360453	0.144646	0.00230515	9.99439e-14	3.79353e-08
1088	ENSG00000138640	FAM13A	6	0.0197784	0.205967	0.121433	0.162875	8.95254e-05	0.142642	1
1089	ENSG00000138670	RASGEF1B	6	0.0196174	0.122562	0.0698239	0.280956	0.00736936	1.96204e-40	7.44723e-35
1094	ENSG00000138759	FRAS1	6	0.0267218	0.203148	0.125481	0.212955	0.00354349	2.78361e-20	1.05656e-14
1098	ENSG00000138771	SHROOM3	6	0.0745782	0.799794	0.390609	0.190928	0.00478921	7.47905e-27	2.83879e-21
1102	ENSG00000138772	ANXA3	6	0.0276662	0.157599	0.0997774	0.27728	0.010431	1.55067e-56	5.88581e-51
1112	ENSG00000139083	ETV6	6	0.0729687	1.08041	0.47035	0.155137	0.00041136	0.00167431	1
1120	ENSG00000139132	FGD4	6	0.0222798	0.242457	0.147541	0.151008	0.000480866	0.00067927	1
1125	ENSG00000139174	PRICKLE1	6	0.086069	0.608013	0.297308	0.289494	0.0415299	5.80856e-221	2.20473e-215
1136	ENSG00000140262	TCF12	6	0.0375083	0.470264	0.260676	0.143889	0.00253211	6.24449e-15	2.3702e-09
1143	ENSG00000140386	SCAPER	6	0.0189559	0.229633	0.134993	0.140421	0.0019383	8.91866e-12	3.38522e-06
1149	ENSG00000140396	NCOA2	6	0.0234366	0.272451	0.156851	0.149419	0.00113801	1.71818e-07	0.0652164
1159	ENSG00000140443	IGF1R	6	0.0259342	0.341787	0.197936	0.131023	0.00545989	2.1934e-30	8.3254e-25
1172	ENSG00000140836	ZFHX3	6	0.0280607	0.297024	0.168589	0.166444	6.81175e-09	0.989797	1
1184	ENSG00000141376	BCAS3	6	0.0320989	0.387766	0.215948	0.148642	0.00135536	1.16314e-08	0.00441487
1188	ENSG00000141429	GALNT1	6	0.0291538	0.227228	0.136814	0.21309	0.00316177	2.89635e-18	1.09936e-12
1198	ENSG00000142192	APP	6	0.0219256	0.268193	0.155434	0.14106	0.00180216	4.74016e-11	1.7992e-05
1208	ENSG00000142599	RERE	6	0.0575912	0.84879	0.399717	0.14408	0.00407687	4.25926e-23	1.61667e-17
1222	ENSG00000143924	EML4	6	0.0198838	0.214711	0.129528	0.153509	0.000478243	0.000702686	1
1230	ENSG00000143995	MEIS1	6	0.0193798	0.274947	0.161101	0.120296	0.00909608	1.62593e-49	6.17148e-44
1238	ENSG00000144036	EXOC6B	6	0.0322495	0.402359	0.221008	0.14592	0.00162033	4.43148e-10	0.000168204
1247	ENSG00000144283	PKP4	6	0.0627684	0.672519	0.342643	0.183189	0.00174199	9.92622e-11	3.76766e-05
1254	ENSG00000144560	VGLL4	6	0.0301449	0.279682	0.163732	0.184111	0.000784296	1.42787e-05	1
1257	ENSG00000144619	CNTN4	6	0.0253998	0.214249	0.126493	0.200801	0.00223968	2.22549e-13	8.4472e-08
1268	ENSG00000144674	GOLGA4	6	0.0181721	0.208273	0.129731	0.140075	0.00217393	4.9749e-13	1.8883e-07
1289	ENSG00000145012	LPP	6	0.0406812	0.545259	0.298523	0.136275	0.00523233	3.46355e-29	1.31464e-23
1296	ENSG00000145349	CAMK2D	6	0.0183819	0.17716	0.109087	0.168506	1.23302e-05	0.586399	1
1302	ENSG00000145431	PDGFC	6	0.0199503	0.312092	0.169399	0.117771	0.0109408	3.23243e-59	1.22692e-53
1315	ENSG00000145687	SSBP2	6	0.0221265	0.283288	0.161303	0.137173	0.00328185	6.71456e-19	2.54862e-13
1321	ENSG00000145730	PAM	6	0.0246492	0.19465	0.119611	0.206077	0.00214357	7.21408e-13	2.73822e-07
1328	ENSG00000145996	CDKAL1	6	0.0187352	0.232353	0.141469	0.132433	0.00353383	3.1308e-20	1.18835e-14
1332	ENSG00000146038	DCDC2	6	0.0218582	0.09275	0.057883	0.377626	0.014305	6.44623e-77	2.44677e-71
1370	ENSG00000147862	NFIB	6	0.0688034	1.14546	0.489982	0.14042	0.00372015	3.24915e-21	1.23327e-15
1378	ENSG00000147905	ZCCHC7	6	0.0204574	0.237532	0.141267	0.144814	0.00156865	8.37266e-10	0.000317798
1388	ENSG00000148120	C9orf3	6	0.0211732	0.262271	0.152803	0.138565	0.00292346	5.27845e-17	2.00352e-11
1396	ENSG00000148498	PARD3	6	0.0428564	0.731589	0.355798	0.120451	0.0170858	1.46845e-91	5.57374e-86
1404	ENSG00000148655	LRMDA	6	0.0451221	0.475863	0.257843	0.174999	0.000469223	0.000789582	1
1409	ENSG00000148737	TCF7L2	6	0.018645	0.263198	0.156446	0.119178	0.00876834	8.60464e-48	3.26603e-42
1416	ENSG00000149177	PTPRJ	6	0.0284416	0.237177	0.144708	0.196545	0.00189041	1.60482e-11	6.09137e-06
1426	ENSG00000150347	ARID5B	6	0.0335225	0.33224	0.189031	0.177339	0.000136478	0.0702809	1
1434	ENSG00000150760	DOCK1	6	0.0246295	0.280853	0.166565	0.147867	0.0011322	1.8469e-07	0.0701019
1445	ENSG00000151150	ANK3	6	0.0600947	0.744715	0.373811	0.160762	1.35875e-05	0.567913	1
1454	ENSG00000151276	MAGI1	6	0.0630636	0.724037	0.356001	0.177145	0.000802672	1.13307e-05	1
1462	ENSG00000151322	NPAS3	6	0.0361763	0.396355	0.220806	0.163838	5.35295e-06	0.719987	1
1473	ENSG00000151623	NR3C2	6	0.0315828	0.324451	0.179114	0.176328	0.000226251	0.0197739	1
1478	ENSG00000151882	CCL28	6	0.0983746	0.743019	0.360453	0.272919	0.0388651	8.67176e-207	3.29151e-201
1486	ENSG00000152061	RABGAP1L	6	0.0292349	0.315095	0.182149	0.1605	9.00388e-05	0.141502	1
1502	ENSG00000152284	TCF7L1	6	0.0335967	0.373949	0.211091	0.159158	0.000175439	0.0401432	1
1511	ENSG00000152520	PAN3	6	0.0285283	0.316341	0.183971	0.15507	0.00052876	0.000366606	1
1522	ENSG00000152767	FARP1	6	0.0391559	0.497099	0.271605	0.144165	0.0025381	5.80418e-15	2.20307e-09
1531	ENSG00000152818	UTRN	6	0.0247679	0.297174	0.177899	0.139224	0.00259854	2.77549e-15	1.05348e-09
1540	ENSG00000152894	PTPRK	6	0.0466024	0.523184	0.274843	0.16956	6.7152e-05	0.204197	1
1562	ENSG00000153944	MSI2	6	0.0183387	0.265431	0.157863	0.116169	0.0113226	3.17074e-61	1.2035e-55
1578	ENSG00000154217	PITPNC1	6	0.0313581	0.287945	0.163125	0.192234	0.00126857	3.40317e-08	0.0129173
1581	ENSG00000154269	ENPP3	6	0.0187982	0.167939	0.101194	0.185764	0.000486205	0.000634026	1
1584	ENSG00000154274	C4orf19	6	0.0348186	0.37092	0.211293	0.164788	4.71059e-07	0.915312	1
1596	ENSG00000154447	SH3RF1	6	0.0367159	0.412069	0.221615	0.165674	3.12782e-05	0.386198	1
1605	ENSG00000154556	SORBS2	6	0.0810279	1.03474	0.445456	0.181899	0.00226112	1.71225e-13	6.49912e-08
1618	ENSG00000155974	GRIP1	6	0.0231946	0.273576	0.153815	0.150795	0.000728861	2.87267e-05	1
1626	ENSG00000156052	GNAQ	6	0.0345946	0.357596	0.195912	0.176583	0.000223734	0.0204707	1
1635	ENSG00000156110	ADK	6	0.0260576	0.32964	0.190245	0.136969	0.00345183	8.48822e-20	3.22184e-14
1643	ENSG00000156113	KCNMA1	6	0.060066	0.7886	0.382918	0.156864	1.78753e-05	0.51242	1
1656	ENSG00000156639	ZFAND3	6	0.030221	0.355706	0.20765	0.145538	0.00168885	1.90742e-10	7.23993e-05
1661	ENSG00000156675	RAB11FIP1	6	0.0204915	0.20177	0.107266	0.191035	0.00286522	1.07344e-16	4.0744e-11
1668	ENSG00000156831	NSMCE2	6	0.0177329	0.212477	0.129731	0.13669	0.00228104	1.34205e-13	5.09395e-08
1676	ENSG00000157110	RBPMS	6	0.0315269	0.292105	0.166363	0.189507	0.00110045	2.74038e-07	0.104016
1688	ENSG00000157827	FMNL2	6	0.0294646	0.366942	0.203198	0.145004	0.00200716	3.83483e-12	1.45557e-06
1696	ENSG00000157985	AGAP1	6	0.081753	0.830967	0.406598	0.201066	0.00926135	2.19757e-50	8.34123e-45
1707	ENSG00000158321	AUTS2	6	0.0915156	1.62619	0.632463	0.144697	0.00314437	3.57958e-18	1.35869e-12
1719	ENSG00000158528	PPP1R9A	6	0.045591	0.451185	0.251771	0.181081	0.000831597	7.87705e-06	1
1729	ENSG00000159216	RUNX1	6	0.0299929	0.305539	0.169197	0.177267	0.000583928	0.000180887	1
1744	ENSG00000162105	SHANK2	6	0.0913616	1.17476	0.50597	0.180567	0.00391795	2.93623e-22	1.11449e-16
1756	ENSG00000162599	NFIA	6	0.0538994	0.828882	0.4068	0.132496	0.00820262	8.12762e-45	3.08497e-39
1767	ENSG00000163558	PRKCI	6	0.0345913	0.321617	0.186197	0.185778	0.000682381	5.1718e-05	1
1772	ENSG00000163590	PPM1L	6	0.0483741	0.446043	0.242461	0.199513	0.003539	2.93994e-20	1.1159e-14
1784	ENSG00000163694	RBM47	6	0.060446	0.789405	0.37037	0.163204	9.19647e-06	0.638451	1
1788	ENSG00000163697	APBB2	6	0.0239991	0.220605	0.126493	0.189727	0.00107746	3.64732e-07	0.13844
1801	ENSG00000164142	FAM160A1	6	0.0227255	0.234456	0.138838	0.163683	3.58509e-05	0.353555	1
1807	ENSG00000164190	NIPBL	6	0.0192536	0.215497	0.132767	0.145018	0.00150799	1.76782e-09	0.000671003
1817	ENSG00000164548	TRA2A	6	0.0193721	0.206568	0.121028	0.160063	0.000171832	0.0422488	1
1828	ENSG00000164808	SPIDR	6	0.024671	0.333267	0.188019	0.131216	0.00506862	2.52232e-28	9.57386e-23
1841	ENSG00000165238	WNK2	6	0.0177857	0.218924	0.130945	0.135826	0.00375645	2.09019e-21	7.93364e-16
1855	ENSG00000166348	USP54	6	0.0202089	0.169408	0.0997774	0.20254	0.00142377	4.99627e-09	0.00189641
1858	ENSG00000166689	PLEKHA7	6	0.0242757	0.214823	0.124874	0.194403	0.00133301	1.53323e-08	0.0058196
1865	ENSG00000166979	EVA1C	6	0.019126	0.137238	0.0835863	0.228817	0.00348335	5.78473e-20	2.19569e-14
1879	ENSG00000167693	NXN	6	0.0239141	0.339326	0.187411	0.127602	0.00619759	2.86963e-34	1.08921e-28
1888	ENSG00000168137	SETD5	6	0.0224418	0.258978	0.154017	0.14571	0.00142245	5.07832e-09	0.00192756
1900	ENSG00000169398	PTK2	6	0.033571	0.420078	0.229103	0.146532	0.00186207	2.27195e-11	8.62354e-06
1913	ENSG00000170153	RNF150	6	0.0296113	0.283114	0.15847	0.186858	0.00110101	2.72143e-07	0.103296
1918	ENSG00000170293	CMTM8	6	0.0256019	0.224305	0.132767	0.192834	0.000928983	2.3244e-06	0.882265
1926	ENSG00000170634	ACYP2	6	0.0235842	0.246259	0.14916	0.158113	0.000223882	0.0204291	1
1931	ENSG00000170776	AKAP13	6	0.0271911	0.305845	0.18053	0.150618	0.00101017	8.43305e-07	0.32009
1944	ENSG00000171105	INSR	6	0.0520349	0.603044	0.305404	0.170381	0.000198156	0.0291757	1
1951	ENSG00000171345	KRT19	6	0.0720357	0.719469	0.327869	0.219709	0.0134361	2.41127e-72	9.15237e-67
1959	ENSG00000171444	MCC	6	0.0233442	0.401544	0.206638	0.112971	0.0164621	2.83136e-88	1.07469e-82
1963	ENSG00000171552	BCL2L1	6	0.0189273	0.131531	0.0793362	0.238571	0.00368799	4.80373e-21	1.82333e-15
1969	ENSG00000171634	BPTF	6	0.0294719	0.360771	0.203603	0.144752	0.00255632	4.64711e-15	1.76388e-09
1977	ENSG00000171723	GPHN	6	0.0390753	0.42901	0.240842	0.162245	1.02361e-05	0.620096	1
1987	ENSG00000171843	MLLT3	6	0.0219425	0.24109	0.139041	0.157813	0.00020561	0.0263001	1
1997	ENSG00000171988	JMJD1C	6	0.0458415	0.653486	0.326655	0.140336	0.00413977	1.98403e-23	7.53069e-18
2003	ENSG00000172164	SNTB1	6	0.0244892	0.235665	0.132969	0.184172	0.000427207	0.0013619	1
2009	ENSG00000172264	MACROD2	6	0.025282	0.331919	0.180733	0.139886	0.00301337	1.76491e-17	6.699e-12
2022	ENSG00000172765	TMCC1	6	0.0190113	0.223944	0.126695	0.150056	0.000735359	2.64637e-05	1
2026	ENSG00000172915	NBEA	6	0.0257765	0.229206	0.137017	0.188127	0.00059708	0.000152936	1
2033	ENSG00000173120	KDM2A	6	0.0185788	0.221661	0.135195	0.137422	0.00253729	5.86239e-15	2.22516e-09
2040	ENSG00000173320	STOX2	6	0.0322852	0.379376	0.213115	0.151492	0.000797297	1.21234e-05	1
2060	ENSG00000175029	CTBP2	6	0.0224187	0.246016	0.141267	0.158697	0.000122519	0.0863402	1
2063	ENSG00000175048	ZDHHC14	6	0.0217883	0.160087	0.0979559	0.22243	0.00376973	1.77852e-21	6.75064e-16
2068	ENSG00000175115	PACS1	6	0.0623194	0.74702	0.363894	0.171257	0.000109164	0.105478	1
2076	ENSG00000175198	PCCA	6	0.0257873	0.297282	0.174256	0.147985	0.00147009	2.82106e-09	0.00107078
2091	ENSG00000176658	MYO1D	6	0.0191041	0.256002	0.143088	0.133512	0.0039933	1.17548e-22	4.46172e-17
2107	ENSG00000177565	TBL1XR1	6	0.0208118	0.229547	0.129731	0.160423	0.000210145	0.0246965	1
2115	ENSG00000177694	NAALADL2	6	0.126914	1.37848	0.568306	0.22332	0.0351839	3.08827e-187	1.1722e-181
2125	ENSG00000178568	ERBB4	6	0.0259221	0.503198	0.260069	0.0996741	0.0254629	9.31848e-136	3.53698e-130
2132	ENSG00000179104	TMTC2	6	0.0200049	0.194717	0.118599	0.168676	4.35889e-05	0.306333	1
2145	ENSG00000180357	ZNF609	6	0.0188605	0.227324	0.140255	0.134473	0.00264932	1.49362e-15	5.66927e-10
2149	ENSG00000180573	HIST1H2AC	6	0.0195569	0.132011	0.0746812	0.261871	0.00472041	1.72346e-26	6.54165e-21
2155	ENSG00000181722	ZBTB20	6	0.037407	0.540482	0.279903	0.133643	0.0069363	3.72279e-38	1.41305e-32
2162	ENSG00000182158	CREB3L2	6	0.0242758	0.197342	0.114754	0.211546	0.00256301	4.28253e-15	1.6255e-09
2167	ENSG00000182168	UNC5C	6	0.0236266	0.319255	0.166768	0.141673	0.00296785	3.07315e-17	1.16646e-11
2175	ENSG00000182185	RAD51B	6	0.0243703	0.313969	0.18053	0.134993	0.00336881	2.33036e-19	8.84524e-14
2183	ENSG00000182197	EXT1	6	0.0340553	0.442563	0.228901	0.148777	0.00151379	1.64582e-09	0.000624697
2188	ENSG00000182240	BACE2	6	0.0183402	0.160438	0.099575	0.184185	0.000458213	0.000910539	1
2196	ENSG00000182463	TSHZ2	6	0.0596728	0.658079	0.323214	0.184623	0.00547042	1.9306e-30	7.3279e-25
2204	ENSG00000182621	PLCB1	6	0.0290441	0.572281	0.286177	0.10149	0.0357139	4.74892e-190	1.80253e-184
2229	ENSG00000183742	MACC1	6	0.0353472	0.200465	0.11779	0.300087	0.016814	3.96868e-90	1.50638e-84
2233	ENSG00000183826	BTBD9	6	0.0214971	0.235443	0.131957	0.16291	0.000135963	0.0708131	1
2240	ENSG00000184254	ALDH1A3	6	0.0233698	0.156288	0.0845983	0.276244	0.00968472	1.30454e-52	4.95159e-47
2245	ENSG00000184305	CCSER1	6	0.0280898	0.390812	0.214531	0.130936	0.00443654	5.40292e-25	2.05076e-19
2252	ENSG00000184349	EFNA5	6	0.0821794	0.731435	0.348917	0.235527	0.0233821	9.13264e-125	3.46644e-119
2260	ENSG00000184384	MAML2	6	0.110476	1.82741	0.664238	0.16632	0.00184366	2.84815e-11	1.08106e-05
2265	ENSG00000184454	NCMAP	6	0.0287026	0.157589	0.0965392	0.297315	0.0123489	1.26538e-66	4.80296e-61
2274	ENSG00000184903	IMMP2L	6	0.0773266	1.05623	0.462862	0.167062	0.000264865	0.0116799	1
2285	ENSG00000185052	SLC24A3	6	0.0186775	0.20679	0.12285	0.152035	0.000615589	0.0001208	1
2292	ENSG00000185104	FAF1	6	0.0232723	0.326574	0.188019	0.123776	0.00678198	2.41423e-37	9.16359e-32
2302	ENSG00000185305	ARL15	6	0.0310907	0.389031	0.210686	0.147569	0.00202477	3.09055e-12	1.17307e-06
2306	ENSG00000185345	PRKN	6	0.020021	0.193979	0.11354	0.176335	0.000103114	0.115636	1
2323	ENSG00000185630	PBX1	6	0.0461987	0.593382	0.317345	0.145579	0.00182579	3.54637e-11	1.34608e-05
2329	ENSG00000185650	ZFP36L1	6	0.0365351	0.303703	0.170208	0.214649	0.00458604	8.80084e-26	3.3405e-20
2342	ENSG00000186153	WWOX	6	0.0187677	0.360696	0.188626	0.0994969	0.0221517	2.85757e-118	1.08463e-112
2354	ENSG00000186566	GPATCH8	6	0.0195846	0.244792	0.142279	0.137649	0.00275304	4.21447e-16	1.59967e-10
2362	ENSG00000186591	UBE2H	6	0.0320162	0.359205	0.195102	0.164099	2.79005e-05	0.413124	1
2366	ENSG00000187210	GCNT1	6	0.0203101	0.157159	0.0961344	0.211268	0.00215738	6.09205e-13	2.31233e-07
2368	ENSG00000187231	SESTD1	6	0.0280444	0.233331	0.134993	0.207747	0.0026562	1.37326e-15	5.21243e-10
2371	ENSG00000187672	ERC2	6	0.0191665	0.148034	0.0868245	0.22075	0.00261537	2.26024e-15	8.57909e-10
2374	ENSG00000187720	THSD4	6	0.0817552	0.523621	0.274641	0.297681	0.0382694	1.2708e-203	4.82354e-198
2385	ENSG00000188559	RALGAPA2	6	0.0191618	0.221455	0.130136	0.147245	0.0013161	1.88986e-08	0.00717327
2400	ENSG00000189283	FHIT	6	0.0621249	0.831405	0.382311	0.162498	5.408e-06	0.718612	1
2414	ENSG00000196141	SPATS2L	6	0.0221951	0.267583	0.158065	0.140417	0.00231373	8.99861e-14	3.41557e-08
2420	ENSG00000196187	TMEM63A	6	0.0184499	0.180939	0.105849	0.174303	4.86969e-06	0.732418	1
2426	ENSG00000196284	SUPT3H	6	0.0212721	0.235463	0.134386	0.158291	0.000287109	0.00865387	1
2444	ENSG00000196712	NF1	6	0.0204179	0.255144	0.153613	0.132918	0.00412267	2.442e-23	9.26898e-18
2453	ENSG00000196739	COL27A1	6	0.0220408	0.255213	0.155029	0.142172	0.00223525	2.34955e-13	8.9181e-08
2459	ENSG00000196782	MAML3	6	0.0290702	0.368159	0.198138	0.146717	0.00182712	3.48926e-11	1.3244e-05
2465	ENSG00000196935	SRGAP1	6	0.0242909	0.263253	0.154422	0.157302	0.000244182	0.0154691	1
2477	ENSG00000197321	SVIL	6	0.0295566	0.382335	0.211091	0.140018	0.00310679	5.65676e-18	2.14711e-12
2495	ENSG00000198589	LRBA	6	0.0348209	0.427216	0.234568	0.148447	0.0014853	2.33853e-09	0.000887626
2529	ENSG00000204217	BMPR2	6	0.0224855	0.275196	0.161303	0.139399	0.00285391	1.23208e-16	4.67656e-11
2537	ENSG00000204406	MBD5	6	0.0223464	0.281598	0.168994	0.132232	0.00454169	1.50776e-25	5.72296e-20
2544	ENSG00000204764	RANBP17	6	0.0230222	0.255077	0.14997	0.153513	0.000261804	0.0121741	1
2549	ENSG00000205268	PDE7A	6	0.0299144	0.319357	0.182149	0.16423	1.1773e-06	0.866493	1
2556	ENSG00000214548	MEG3	6	0.0235712	0.334661	0.195912	0.120315	0.0102215	1.96048e-55	7.44133e-50
2563	ENSG00000214944	ARHGEF28	6	0.029023	0.295147	0.173042	0.167723	9.81824e-07	0.877984	1
2566	ENSG00000214960	ISPD	6	0.0261392	0.17466	0.102408	0.255245	0.0073182	3.64597e-40	1.38389e-34
2572	ENSG00000215386	MIR99AHG	6	0.0385187	0.479589	0.257843	0.149388	0.00186769	2.12069e-11	8.04941e-06
2580	ENSG00000224078	SNHG14	6	0.0256812	0.289709	0.17203	0.149284	0.00106266	4.38532e-07	0.166452
2601	ENSG00000229807	XIST	6	0.043149	0.556323	0.292249	0.147645	0.00119192	8.79934e-08	0.0333993
2612	ENSG00000230590	FTX	6	0.059988	0.78114	0.383526	0.156412	0.000535803	0.000334914	1
2632	ENSG00000244754	N4BP2L2	6	0.0184178	0.218132	0.124266	0.148213	0.00144532	3.82916e-09	0.00145342
2646	ENSG00000251562	MALAT1	6	0.141397	4.4641	0.909937	0.155393	0.00162429	4.22022e-10	0.000160185
2652	ENSG00000253438	PCAT1	6	0.0224385	0.257064	0.14916	0.150432	0.000666186	6.35047e-05	1
2656	ENSG00000253944	AC027117.2	6	0.0260746	0.157408	0.0961344	0.271231	0.00862013	5.178e-47	1.96539e-41
2659	ENSG00000257261	AC008014.1	6	0.020416	0.19236	0.113945	0.179174	0.000146667	0.0605936	1
2664	ENSG00000257923	CUX1	6	0.0229816	0.279962	0.160899	0.142833	0.00212229	9.36035e-13	3.55287e-07
2670	ENSG00000259070	LINC00639	6	0.0309839	0.191803	0.105849	0.292718	0.0127027	1.74104e-68	6.60839e-63
2672	ENSG00000259628	AC007000.3	6	0.0193131	0.161565	0.0997774	0.193562	0.00084567	6.60126e-06	1
2695	ENSG00000272168	CASC15	6	0.0348302	0.429812	0.234163	0.148743	0.000854757	5.88977e-06	1
2699	ENSG00000273802	HIST1H2BG	6	0.021319	0.134089	0.0740741	0.287807	0.00746291	6.31831e-41	2.39822e-35
7	ENSG00000004534	RBM6	7	0.0452299	0.341924	0.32627	0.138627	0.000291989	0.0091906	1
20	ENSG00000006704	GTF2IRD1	7	0.0303714	0.216768	0.229622	0.132267	2.78471e-05	0.421155	1
34	ENSG00000010803	SCMH1	7	0.0397605	0.280782	0.26573	0.149628	0.00153684	2.27323e-09	0.000862839
41	ENSG00000011454	RABGAP1	7	0.0302034	0.206721	0.225297	0.13406	9.73425e-05	0.132583	1
55	ENSG00000021645	NRXN3	7	0.0567972	0.388495	0.339892	0.167104	0.00704566	1.52536e-37	5.78974e-32
59	ENSG00000038382	TRIO	7	0.0333034	0.199242	0.207568	0.160446	0.0027933	7.68529e-16	2.91708e-10
62	ENSG00000038427	VCAN	7	0.0912445	0.418757	0.360432	0.253153	0.0484001	2.62855e-249	9.97707e-244
81	ENSG00000048740	CELF2	7	0.0852534	0.498768	0.403676	0.211193	0.0278168	1.72877e-143	6.56183e-138
93	ENSG00000049618	ARID1B	7	0.0615924	0.514732	0.431351	0.142789	0.00110675	3.93887e-07	0.149506
102	ENSG00000049759	NEDD4L	7	0.0523607	0.379324	0.351568	0.148935	0.00205478	4.7943e-12	1.81975e-06
114	ENSG00000052126	PLEKHA5	7	0.0315037	0.237383	0.24	0.131265	1.05561e-06	0.875546	1
122	ENSG00000052841	TTC17	7	0.031873	0.226565	0.236324	0.13487	6.46566e-05	0.220295	1
125	ENSG00000053108	FSTL4	7	0.0320039	0.0791895	0.0864865	0.370045	0.0228049	7.34084e-118	2.78633e-112
127	ENSG00000053254	FOXN3	7	0.0312051	0.205191	0.204757	0.152401	0.00137995	1.48263e-08	0.00562757
139	ENSG00000054654	SYNE2	7	0.0723287	0.48754	0.419027	0.172611	0.012406	7.82398e-65	2.96972e-59
148	ENSG00000055609	KMT2C	7	0.0310579	0.265034	0.250811	0.12383	0.000645734	0.000107105	1
151	ENSG00000055917	PUM2	7	0.031035	0.198409	0.204108	0.152052	0.00155772	1.77196e-09	0.000672574
173	ENSG00000065320	NTN1	7	0.038808	0.25528	0.250378	0.154997	0.00337945	7.64779e-19	2.90284e-13
183	ENSG00000066382	MPPED2	7	0.044241	0.279693	0.269622	0.164086	0.00401782	4.17056e-22	1.583e-16
188	ENSG00000066468	FGFR2	7	0.105328	0.7174	0.506162	0.208092	0.0335614	6.29551e-173	2.38956e-167
194	ENSG00000067113	PLPP1	7	0.0341522	0.14229	0.139676	0.244511	0.0137238	1.52124e-71	5.7741e-66
203	ENSG00000069020	MAST4	7	0.0318531	0.249278	0.248649	0.128105	1.79853e-05	0.517973	1
213	ENSG00000069667	RORA	7	0.0600873	0.620444	0.451243	0.133159	3.47909e-05	0.368581	1
217	ENSG00000069702	TGFBR3	7	0.103304	0.475669	0.365405	0.28271	0.0631178	0	0
218	ENSG00000071054	MAP4K4	7	0.0384907	0.183712	0.195892	0.196489	0.0101403	2.68205e-53	1.01801e-47
222	ENSG00000073282	TP63	7	0.0659525	0.27601	0.264216	0.249616	0.0320715	2.76182e-165	1.04829e-159
229	ENSG00000073792	IGF2BP2	7	0.0368343	0.323236	0.294486	0.12508	0.000376066	0.00311407	1
238	ENSG00000073921	PICALM	7	0.0329257	0.19032	0.193946	0.169767	0.00373194	1.20489e-20	4.57337e-15
243	ENSG00000075151	EIF4G3	7	0.0620834	0.340471	0.307027	0.202208	0.0182451	1.37808e-94	5.23073e-89
258	ENSG00000075413	MARK3	7	0.0332937	0.215671	0.231351	0.14391	0.000818874	1.28561e-05	1
266	ENSG00000075420	FNDC3B	7	0.086069	0.638556	0.491459	0.175129	0.0140472	3.42775e-73	1.30106e-67
272	ENSG00000075539	FRYL	7	0.0354576	0.225824	0.230919	0.15355	0.00221959	6.79495e-13	2.57913e-07
279	ENSG00000075711	DLG1	7	0.0334816	0.230787	0.228973	0.146225	0.000856069	8.17548e-06	1
300	ENSG00000077782	FGFR1	7	0.182277	1.00941	0.590703	0.308576	0.130844	0	0
308	ENSG00000078124	ACER3	7	0.0463448	0.157335	0.161946	0.286174	0.02578	4.55904e-133	1.73046e-127
323	ENSG00000080298	RFX3	7	0.0315945	0.200392	0.214486	0.147303	0.00125043	7.00049e-08	0.0265715
345	ENSG00000082898	XPO1	7	0.0321054	0.193212	0.201081	0.159664	0.00287908	2.79154e-16	1.05957e-10
351	ENSG00000083307	GRHL2	7	0.0338285	0.226479	0.240432	0.140698	0.000615971	0.0001546	1
366	ENSG00000087460	GNAS	7	0.0333939	0.258317	0.256216	0.130335	3.77765e-06	0.767017	1
381	ENSG00000091129	NRCAM	7	0.0461926	0.126638	0.128216	0.360271	0.0360205	1.49825e-185	5.68687e-180
383	ENSG00000091136	LAMB1	7	0.0671823	0.302966	0.273946	0.245239	0.0294839	5.0352e-152	1.91119e-146
387	ENSG00000091409	ITGA6	7	0.0614768	0.345976	0.32173	0.191082	0.0144124	4.72995e-75	1.79533e-69
390	ENSG00000092421	SEMA6A	7	0.0519228	0.204905	0.197838	0.262451	0.0274231	1.79037e-141	6.79564e-136
398	ENSG00000095787	WAC	7	0.0315318	0.189292	0.208432	0.151281	0.0016177	8.66535e-10	0.000328907
411	ENSG00000100154	TTC28	7	0.0356999	0.247613	0.239568	0.149018	0.00111095	3.74439e-07	0.142124
415	ENSG00000100320	RBFOX2	7	0.0339653	0.219563	0.222703	0.152514	0.00165582	5.50089e-10	0.000208795
427	ENSG00000100354	TNRC6B	7	0.053569	0.394921	0.355892	0.15052	0.00170877	2.92772e-10	0.000111126
434	ENSG00000100731	PCNX1	7	0.0379416	0.180877	0.195459	0.194115	0.00928966	5.7359e-49	2.17715e-43
436	ENSG00000100784	RPS6KA5	7	0.0399952	0.222967	0.215351	0.185721	0.00706207	1.25826e-37	4.77591e-32
444	ENSG00000101680	LAMA1	7	0.0719108	0.28986	0.277622	0.259025	0.0381865	1.11065e-196	4.21567e-191
448	ENSG00000101849	TBL1X	7	0.0373209	0.24068	0.240649	0.155085	0.00173144	2.23525e-10	8.48424e-05
453	ENSG00000101871	MID1	7	0.0318486	0.228993	0.218595	0.145697	0.000789954	1.82907e-05	1
458	ENSG00000102531	FNDC3A	7	0.0362193	0.228533	0.233514	0.155106	0.00183885	6.22859e-11	2.36416e-05
467	ENSG00000102908	NFAT5	7	0.0851245	0.622094	0.469405	0.181345	0.0140894	2.09076e-73	7.9358e-68
476	ENSG00000104375	STK3	7	0.0311063	0.195305	0.203676	0.152725	0.00162877	7.59345e-10	0.000288222
492	ENSG00000105738	SIPA1L3	7	0.0420879	0.345817	0.329946	0.12756	6.83485e-05	0.207578	1
500	ENSG00000105810	CDK6	7	0.0372148	0.280653	0.267027	0.139367	0.00031231	0.00705989	1
509	ENSG00000106443	PHF14	7	0.031684	0.191726	0.206919	0.153123	0.00146386	5.43525e-09	0.00206304
512	ENSG00000106571	GLI3	7	0.0358871	0.160401	0.169081	0.212248	0.0118044	9.04733e-62	3.43406e-56
513	ENSG00000106603	COA1	7	0.0309994	0.183373	0.195892	0.158247	0.00251437	2.07458e-14	7.87442e-09
516	ENSG00000107104	KANK1	7	0.0819032	0.43022	0.363459	0.225343	0.0353397	4.69479e-182	1.78198e-176
523	ENSG00000107518	ATRNL1	7	0.0488893	0.230907	0.230486	0.212114	0.0162899	1.28111e-84	4.86266e-79
526	ENSG00000107779	BMPR1A	7	0.0329126	0.189014	0.204108	0.161251	0.00293086	1.51524e-16	5.75133e-11
532	ENSG00000107957	SH3PXD2A	7	0.0425701	0.24295	0.236973	0.179641	0.00760112	2.26392e-40	8.59309e-35
546	ENSG00000109686	SH3D19	7	0.0443711	0.264293	0.252973	0.175399	0.00736208	3.73294e-39	1.4169e-33
570	ENSG00000111885	MAN1A1	7	0.0483955	0.18938	0.182054	0.26583	0.0255083	1.11743e-131	4.24138e-126
588	ENSG00000112699	GMDS	7	0.0710307	1.40761	0.703135	0.10102	0.0210278	8.72441e-109	3.31149e-103
594	ENSG00000112701	SENP6	7	0.0321905	0.219356	0.224865	0.143155	0.00038168	0.00289914	1
598	ENSG00000112902	SEMA5A	7	0.0376902	0.149076	0.152432	0.247258	0.017063	1.46884e-88	5.57523e-83
610	ENSG00000113448	PDE4D	7	0.116065	2.38572	0.839568	0.138244	0.000344285	0.00467568	1
628	ENSG00000114541	FRMD4B	7	0.0811893	0.634442	0.465946	0.174246	0.0106981	3.88051e-56	1.47291e-50
650	ENSG00000115464	USP34	7	0.0389408	0.280885	0.270703	0.143851	0.000664017	8.55224e-05	1
668	ENSG00000115760	BIRC6	7	0.0370886	0.244059	0.25427	0.145863	0.0011326	2.88535e-07	0.109518
691	ENSG00000116539	ASH1L	7	0.0437073	0.350455	0.323676	0.135034	6.42472e-05	0.221761	1
694	ENSG00000116667	C1orf21	7	0.0363421	0.140191	0.157189	0.2312	0.0147931	5.4345e-77	2.06275e-71
711	ENSG00000118007	STAG1	7	0.063766	0.538997	0.429189	0.148573	0.00273171	1.5904e-15	6.03664e-10
717	ENSG00000118762	PKD2	7	0.0447234	0.219889	0.228108	0.196062	0.0126273	5.8394e-66	2.21644e-60
719	ENSG00000119522	DENND1A	7	0.0331186	0.169744	0.174919	0.189337	0.00707573	1.072e-37	4.06894e-32
722	ENSG00000119771	KLHL29	7	0.0357879	0.155419	0.168649	0.212204	0.0112495	6.05298e-59	2.29751e-53
728	ENSG00000119866	BCL11A	7	0.0388504	0.227312	0.223568	0.173775	0.00572444	8.20423e-31	3.11405e-25
735	ENSG00000120071	KANSL1	7	0.0376271	0.297393	0.285405	0.131838	2.56518e-06	0.807118	1
746	ENSG00000120549	KIAA1217	7	0.0884458	1.24867	0.687784	0.128595	0.000528457	0.000457532	1
750	ENSG00000120594	PLXDC2	7	0.0410734	0.213787	0.208865	0.196651	0.0104207	1.00192e-54	3.80296e-49
760	ENSG00000121440	PDZRN3	7	0.105658	0.815406	0.531459	0.198807	0.0296256	9.46384e-153	3.59215e-147
764	ENSG00000121741	ZMYM2	7	0.0305697	0.191357	0.202811	0.15073	0.00103996	8.81354e-07	0.334532
765	ENSG00000121892	PDS5A	7	0.0324059	0.209285	0.212541	0.152469	0.00164651	6.14622e-10	0.00023329
770	ENSG00000121989	ACVR2A	7	0.0379857	0.187894	0.199568	0.19034	0.00817221	2.80059e-43	1.06301e-37
772	ENSG00000122786	CALD1	7	0.0348052	0.228269	0.230054	0.151291	0.00134208	2.33308e-08	0.00885556
775	ENSG00000122870	BICC1	7	0.0348967	0.162389	0.147243	0.237001	0.0132645	3.3223e-69	1.26103e-63
783	ENSG00000123066	MED13L	7	0.0464895	0.353884	0.318919	0.145772	0.000827697	1.15463e-05	1
807	ENSG00000124788	ATXN1	7	0.0604615	0.453246	0.374054	0.161638	0.00521341	3.30469e-28	1.25435e-22
820	ENSG00000127124	HIVEP3	7	0.0462677	0.271213	0.250162	0.184951	0.00815153	3.56879e-43	1.35459e-37
841	ENSG00000128536	CDHR3	7	0.0387561	0.123142	0.127351	0.304325	0.0222735	3.80125e-115	1.44283e-109
854	ENSG00000129116	PALLD	7	0.0427146	0.328923	0.294703	0.144941	0.00112815	3.04408e-07	0.115543
885	ENSG00000131374	TBC1D5	7	0.0444058	0.348734	0.318919	0.139239	0.000504337	0.000618108	1
895	ENSG00000131558	EXOC4	7	0.0474405	0.380362	0.352	0.134774	5.69691e-05	0.24991	1
911	ENSG00000132466	ANKRD17	7	0.0413115	0.297179	0.277189	0.149037	0.00110446	4.04895e-07	0.153684
920	ENSG00000132549	VPS13B	7	0.0309064	0.180086	0.197405	0.156563	0.00190395	2.87331e-11	1.09061e-05
931	ENSG00000132849	PATJ	7	0.0478622	0.478669	0.411027	0.116445	0.0025567	1.25784e-14	4.77432e-09
935	ENSG00000132854	KANK4	7	0.0650403	0.375936	0.320865	0.202703	0.0169158	8.26955e-88	3.13884e-82
939	ENSG00000133019	CHRM3	7	0.0713858	0.555044	0.421622	0.169312	0.0119099	2.62769e-62	9.97383e-57
942	ENSG00000133067	LGR6	7	0.0347406	0.0975048	0.0957838	0.362698	0.0240732	2.426e-124	9.20827e-119
946	ENSG00000133121	STARD13	7	0.0922537	0.548316	0.414703	0.222457	0.0358508	1.11515e-184	4.23275e-179
952	ENSG00000133424	LARGE1	7	0.0392911	0.218686	0.212757	0.184676	0.00911841	4.26945e-48	1.62054e-42
959	ENSG00000133812	SBF2	7	0.0326333	0.262853	0.257297	0.126831	0.000133761	0.0778944	1
969	ENSG00000134138	MEIS2	7	0.0838157	0.99738	0.602595	0.139091	0.000635359	0.000121711	1
988	ENSG00000134644	PUM1	7	0.0382016	0.286629	0.271351	0.140783	0.000386578	0.00272398	1
993	ENSG00000134775	FHOD3	7	0.0497536	0.259925	0.228324	0.217907	0.016174	4.99466e-84	1.8958e-78
997	ENSG00000134871	COL4A2	7	0.0841282	0.424328	0.356757	0.235814	0.0361161	4.8393e-186	1.83683e-180
1007	ENSG00000135250	SRPK2	7	0.0342005	0.212911	0.219892	0.155533	0.00249303	2.67033e-14	1.01357e-08
1011	ENSG00000135333	EPHA7	7	0.0351089	0.185734	0.18227	0.19262	0.00723316	1.69242e-38	6.42387e-33
1021	ENSG00000135525	MAP7	7	0.0329539	0.183014	0.189189	0.174185	0.00500145	3.98098e-27	1.51105e-21
1039	ENSG00000136231	IGF2BP3	7	0.0357097	0.2566	0.250378	0.142623	0.000797542	1.66737e-05	1
1054	ENSG00000137145	DENND4C	7	0.0382618	0.262363	0.257514	0.148582	0.000968403	2.09295e-06	0.794414
1065	ENSG00000137693	YAP1	7	0.0437201	0.268967	0.268757	0.162675	0.00385805	2.73194e-21	1.03695e-15
1079	ENSG00000138101	DTNB	7	0.0692249	0.688227	0.501189	0.138121	0.000453592	0.00116741	1
1085	ENSG00000138639	ARHGAP24	7	0.0430625	0.304015	0.280649	0.153439	0.0020604	4.4852e-12	1.70243e-06
1106	ENSG00000138814	PPP3CA	7	0.032898	0.232532	0.225081	0.146161	0.000520895	0.00050274	1
1113	ENSG00000139083	ETV6	7	0.0447251	0.593624	0.457297	0.0978031	0.0140668	2.7226e-73	1.03341e-67
1130	ENSG00000139946	PELI2	7	0.0308221	0.154641	0.170162	0.181134	0.00560081	3.50071e-30	1.32875e-24
1137	ENSG00000140262	TCF12	7	0.056863	0.460607	0.401514	0.141622	0.0007701	2.3307e-05	1
1150	ENSG00000140396	NCOA2	7	0.0312959	0.236661	0.233297	0.134146	8.08091e-06	0.664774	1
1160	ENSG00000140443	IGF1R	7	0.0590029	0.431654	0.376649	0.156652	0.00359254	6.2178e-20	2.36007e-14
1166	ENSG00000140718	FTO	7	0.0302129	0.187179	0.210811	0.143317	0.000829839	1.12491e-05	1
1176	ENSG00000140873	ADAMTS18	7	0.128668	0.412943	0.331243	0.388441	0.107903	0	0
1185	ENSG00000141376	BCAS3	7	0.0358524	0.303864	0.290811	0.123284	0.000346491	0.00454521	1
1193	ENSG00000141622	RNF165	7	0.0350065	0.162932	0.180108	0.194364	0.0090454	1.00464e-47	3.81327e-42
1199	ENSG00000142192	APP	7	0.047249	0.317135	0.294703	0.160328	0.00399734	5.30645e-22	2.01415e-16
1209	ENSG00000142599	RERE	7	0.0676222	0.735406	0.523892	0.129077	0.000221765	0.0232008	1
1231	ENSG00000143995	MEIS1	7	0.0596356	0.41039	0.364757	0.163494	0.00562149	2.74641e-30	1.04244e-24
1239	ENSG00000144036	EXOC6B	7	0.0536511	0.413292	0.360216	0.148941	0.00213875	1.77111e-12	6.72254e-07
1248	ENSG00000144283	PKP4	7	0.0420383	0.381265	0.354162	0.118698	0.000824032	1.20734e-05	1
1260	ENSG00000144642	RBMS3	7	0.0332402	0.165629	0.177081	0.187712	0.00694988	4.68963e-37	1.78002e-31
1263	ENSG00000144668	ITGA9	7	0.105775	0.494613	0.412541	0.256398	0.0572789	2.99178e-295	1.13558e-289
1273	ENSG00000144677	CTDSPL	7	0.0680713	0.357611	0.323676	0.210307	0.0217967	1.03501e-112	3.92856e-107
1277	ENSG00000144730	IL17RD	7	0.0333335	0.156273	0.163243	0.204195	0.00895501	2.89851e-47	1.10018e-41
1279	ENSG00000144857	BOC	7	0.049836	0.223874	0.231351	0.215412	0.0169726	4.24656e-88	1.61185e-82
1282	ENSG00000144868	TMEM108	7	0.0865093	0.449904	0.37427	0.231141	0.0404829	1.71357e-208	6.50414e-203
1290	ENSG00000145012	LPP	7	0.0686354	0.592069	0.472865	0.145148	0.00150208	3.44285e-09	0.00130679
1303	ENSG00000145431	PDGFC	7	0.0601641	0.456493	0.381622	0.157654	0.00479799	4.34302e-26	1.64846e-20
1329	ENSG00000145996	CDKAL1	7	0.036598	0.250365	0.260973	0.140237	0.000692318	6.04036e-05	1
1336	ENSG00000146247	PHIP	7	0.0346867	0.229495	0.228108	0.152062	0.00175116	1.76756e-10	6.70905e-05
1342	ENSG00000146426	TIAM2	7	0.0362579	0.219239	0.221405	0.163762	0.0031014	2.02669e-17	7.69264e-12
1347	ENSG00000146555	SDK1	7	0.0514719	0.257006	0.242162	0.212551	0.0187752	2.72711e-97	1.03512e-91
1352	ENSG00000146648	EGFR	7	0.042939	0.292533	0.282162	0.152178	0.00247916	3.14629e-14	1.19423e-08
1355	ENSG00000146776	ATXN7L1	7	0.0426004	0.249908	0.234162	0.181927	0.00659044	3.17571e-35	1.20539e-29
1359	ENSG00000147044	CASK	7	0.0397955	0.245055	0.232649	0.171054	0.00426075	2.39663e-23	9.09678e-18
1363	ENSG00000147202	DIAPH2	7	0.0416857	0.270466	0.260757	0.159864	0.00392992	1.17287e-21	4.45182e-16
1371	ENSG00000147862	NFIB	7	0.14172	1.65663	0.761946	0.185998	0.0322128	5.20389e-166	1.97522e-160
1379	ENSG00000147905	ZCCHC7	7	0.0307323	0.219691	0.225297	0.136408	7.95688e-05	0.173902	1
1383	ENSG00000148053	NTRK2	7	0.0365313	0.148952	0.145297	0.251425	0.0157346	8.6636e-82	3.28841e-76
1389	ENSG00000148120	C9orf3	7	0.0360336	0.260215	0.261622	0.137732	0.000288127	0.00966479	1
1397	ENSG00000148498	PARD3	7	0.106342	1.10229	0.644973	0.164878	0.0114083	9.40562e-60	3.57005e-54
1410	ENSG00000148737	TCF7L2	7	0.0563675	0.388509	0.350919	0.160628	0.00457017	6.31225e-25	2.39591e-19
1417	ENSG00000149256	TENM4	7	0.0622899	0.141287	0.141405	0.440506	0.0495429	3.28476e-255	1.24678e-249
1420	ENSG00000149948	HMGA2	7	0.059141	0.240954	0.24173	0.244658	0.0299596	1.84033e-154	6.98528e-149
1427	ENSG00000150347	ARID5B	7	0.034232	0.240572	0.246919	0.138637	0.000232612	0.0200733	1
1435	ENSG00000150760	DOCK1	7	0.0388408	0.267774	0.272432	0.14257	0.000874057	6.57001e-06	1
1446	ENSG00000151150	ANK3	7	0.0440261	0.469371	0.39027	0.112809	0.00385952	2.68503e-21	1.01914e-15
1455	ENSG00000151276	MAGI1	7	0.0445915	0.436992	0.370378	0.120395	0.00116176	2.03131e-07	0.0771014
1463	ENSG00000151322	NPAS3	7	0.0329111	0.274726	0.265946	0.123751	0.000236251	0.0191247	1
1469	ENSG00000151474	FRMD4A	7	0.0685874	0.397918	0.316973	0.216383	0.0218456	5.82088e-113	2.20941e-107
1491	ENSG00000152104	PTPN14	7	0.0607388	0.407383	0.339676	0.178814	0.00948116	6.07852e-50	2.3072e-44
1495	ENSG00000152217	SETBP1	7	0.0452127	0.243741	0.238054	0.189926	0.0098414	8.91158e-52	3.38253e-46
1503	ENSG00000152284	TCF7L1	7	0.0411594	0.311884	0.297081	0.138546	0.000342363	0.00479249	1
1512	ENSG00000152520	PAN3	7	0.0324221	0.249425	0.250811	0.129269	4.21285e-05	0.322458	1
1515	ENSG00000152601	MBNL1	7	0.0323121	0.198999	0.206054	0.156814	0.00209803	2.87044e-12	1.08952e-06
1523	ENSG00000152767	FARP1	7	0.0485504	0.428642	0.377297	0.128679	8.58296e-05	0.157875	1
1532	ENSG00000152818	UTRN	7	0.0495131	0.342091	0.319351	0.155043	0.00249485	2.61346e-14	9.91982e-09
1541	ENSG00000152894	PTPRK	7	0.0336421	0.316106	0.291892	0.115255	0.001822	7.6101e-11	2.88854e-05
1545	ENSG00000153317	ASAP1	7	0.0449945	0.267805	0.245405	0.183348	0.00857106	2.61068e-45	9.90924e-40
1555	ENSG00000153815	CMIP	7	0.0328958	0.208859	0.219676	0.149747	0.0013049	3.64267e-08	0.0138263
1563	ENSG00000153944	MSI2	7	0.0543411	0.384151	0.352216	0.154283	0.00299829	6.83886e-17	2.5958e-11
1574	ENSG00000154175	ABI3BP	7	0.0440615	0.163391	0.166703	0.264312	0.0230636	3.49913e-119	1.32815e-113
1589	ENSG00000154380	ENAH	7	0.0323654	0.203543	0.206054	0.157072	0.00247804	3.18818e-14	1.21012e-08
1597	ENSG00000154447	SH3RF1	7	0.0456806	0.344485	0.316108	0.144509	0.000943489	2.82988e-06	1
1606	ENSG00000154556	SORBS2	7	0.0444232	0.528102	0.408865	0.10865	0.00559779	3.62723e-30	1.37677e-24
1610	ENSG00000154783	FGD5	7	0.0679717	0.194675	0.200649	0.33876	0.0476567	1.81146e-245	6.87567e-240
1619	ENSG00000155974	GRIP1	7	0.0306847	0.240698	0.224432	0.136721	5.82343e-05	0.244718	1
1628	ENSG00000156103	MMP16	7	0.0411266	0.164045	0.163243	0.251935	0.0223343	1.85888e-115	7.05568e-110
1636	ENSG00000156110	ADK	7	0.0565788	0.396792	0.358486	0.157827	0.00420543	4.59245e-23	1.74314e-17
1644	ENSG00000156113	KCNMA1	7	0.0389856	0.467626	0.371459	0.104952	0.0071673	3.66349e-38	1.39053e-32
1649	ENSG00000156299	TIAM1	7	0.0850239	0.371806	0.322595	0.263563	0.0476148	2.98377e-245	1.13254e-239
1657	ENSG00000156639	ZFAND3	7	0.0544166	0.38157	0.354378	0.153555	0.00304328	4.02228e-17	1.52672e-11
1664	ENSG00000156804	FBXO32	7	0.0827693	0.412875	0.322595	0.256574	0.0400536	2.77244e-206	1.05233e-200
1669	ENSG00000156831	NSMCE2	7	0.03349	0.223256	0.235892	0.141972	0.000852761	8.51108e-06	1
1678	ENSG00000157216	SSBP3	7	0.0345081	0.161251	0.16627	0.207542	0.00959006	1.69606e-50	6.43768e-45
1680	ENSG00000157764	BRAF	7	0.0347167	0.231599	0.235676	0.147307	0.00149909	3.56789e-09	0.00135425
1689	ENSG00000157827	FMNL2	7	0.0365336	0.303194	0.291676	0.125254	0.000131467	0.0804898	1
1697	ENSG00000157985	AGAP1	7	0.033168	0.347555	0.321514	0.103162	0.00574117	6.74228e-31	2.55914e-25
1708	ENSG00000158321	AUTS2	7	0.108293	1.59031	0.761297	0.142248	0.000606436	0.000173923	1
1714	ENSG00000158467	AHCYL2	7	0.0732959	0.417626	0.359351	0.203967	0.0209492	2.19834e-108	8.34416e-103
1723	ENSG00000158560	DYNC1I1	7	0.0408287	0.133171	0.133189	0.306546	0.0233509	1.1911e-120	4.52099e-115
1732	ENSG00000159788	RGS12	7	0.0433977	0.193143	0.200865	0.216054	0.0152221	3.54301e-79	1.3448e-73
1734	ENSG00000160145	KALRN	7	0.0561745	0.278621	0.264432	0.212434	0.0167466	6.02766e-87	2.28789e-81
1739	ENSG00000161542	PRPSAP1	7	0.0327749	0.163599	0.174054	0.188303	0.00663311	1.92531e-35	7.30783e-30
1745	ENSG00000162105	SHANK2	7	0.0413015	0.540097	0.415351	0.0994376	0.0124375	5.40601e-65	2.05194e-59
1757	ENSG00000162599	NFIA	7	0.0891156	0.958541	0.60173	0.148099	0.00204217	5.56785e-12	2.11337e-06
1775	ENSG00000163625	WDFY3	7	0.0301631	0.187209	0.192649	0.156571	0.00169729	3.35661e-10	0.000127406
[truncated: 701 more rows]

## Sheet: 1- Duct Prog
	gene_id	gene_short_name	cell_group	marker_score	mean_expression	fraction_expressing	specificity	pseudo_R2	marker_test_p_value	marker_test_q_value
2148	ENSG00000180573	HIST1H2AC	1	0.0289112	0.131905	0.110469	0.261712	0.0175695	2.3424e-117	8.89094e-112
168	ENSG00000064989	CALCRL	1	0.0472755	0.236317	0.183875	0.257107	0.027955	4.20291e-186	1.59528e-180
2372	ENSG00000187720	THSD4	1	0.0720209	0.395934	0.298917	0.24094	0.0451565	7.52367e-301	2.85573e-295
661	ENSG00000115648	MLPH	1	0.0422928	0.201676	0.183634	0.23031	0.0201719	1.50761e-134	5.72238e-129
1475	ENSG00000151882	CCL28	1	0.0942799	0.584141	0.41432	0.227553	0.0564796	0	0
867	ENSG00000130038	CRACR2A	1	0.0354795	0.181671	0.158484	0.223868	0.0146975	2.07325e-98	7.86933e-93
23	ENSG00000007062	PROM1	1	0.0388111	0.193546	0.174609	0.222274	0.018483	2.17653e-123	8.26136e-118
1612	ENSG00000155792	DEPTOR	1	0.0392499	0.20399	0.179904	0.218172	0.0161388	6.48029e-108	2.4597e-102
402	ENSG00000099260	PALMD	1	0.0629807	0.35546	0.290734	0.216626	0.0273207	6.81206e-182	2.58563e-176
505	ENSG00000106261	ZKSCAN1	1	0.0466063	0.256015	0.219134	0.212684	0.0162501	1.19419e-108	4.53274e-103
2110	ENSG00000177685	CRACR2B	1	0.0277787	0.13442	0.130806	0.212365	0.0106302	1.28618e-71	4.8819e-66
978	ENSG00000134533	RERG	1	0.0451335	0.263639	0.218171	0.206872	0.0174869	8.22624e-117	3.1224e-111
2064	ENSG00000175115	PACS1	1	0.11551	0.946303	0.563779	0.204885	0.0416196	3.66434e-277	1.39086e-271
1915	ENSG00000170293	CMTM8	1	0.042932	0.242141	0.210108	0.204333	0.0142329	2.39574e-95	9.0934e-90
2024	ENSG00000172915	NBEA	1	0.0441795	0.254088	0.217208	0.203397	0.0136668	1.29021e-91	4.8972e-86
1012	ENSG00000135373	EHF	1	0.113425	0.900913	0.558724	0.203006	0.0461742	1.12563e-307	4.2725e-302
2266	ENSG00000184588	PDE4B	1	0.0258414	0.155762	0.129001	0.200319	0.00623077	1.14054e-42	4.32909e-37
1716	ENSG00000158528	PPP1R9A	1	0.0794801	0.514485	0.397353	0.200024	0.0287605	1.88531e-191	7.15601e-186
1948	ENSG00000171345	KRT19	1	0.080936	0.631878	0.406378	0.199164	0.0319702	8.7146e-213	3.30777e-207
302	ENSG00000078114	NEBL	1	0.0854613	0.626745	0.429483	0.198987	0.0342869	3.2842e-228	1.24657e-222
2418	ENSG00000196187	TMEM63A	1	0.0369132	0.211932	0.187846	0.196508	0.0107626	1.73051e-72	6.56841e-67
157	ENSG00000064042	LIMCH1	1	0.0334278	0.182835	0.170397	0.196176	0.0108187	7.39575e-73	2.80717e-67
2560	ENSG00000214944	ARHGEF28	1	0.0575984	0.36223	0.293983	0.195924	0.0162396	1.40187e-108	5.32102e-103
1413	ENSG00000149177	PTPRJ	1	0.0408029	0.235043	0.209025	0.195205	0.0126386	7.67459e-85	2.91301e-79
2161	ENSG00000182158	CREB3L2	1	0.0299126	0.176424	0.153911	0.19435	0.00846902	2.14606e-57	8.14572e-52
503	ENSG00000106078	COBL	1	0.0303836	0.181268	0.156558	0.194072	0.00815664	2.43679e-55	9.24923e-50
1740	ENSG00000162105	SHANK2	1	0.129431	1.2899	0.66775	0.193832	0.0466878	4.03555064627236e-311	1.53176e-305
1187	ENSG00000141429	GALNT1	1	0.034756	0.199617	0.179904	0.193192	0.00956673	1.28474e-64	4.87642e-59
565	ENSG00000111666	CHPT1	1	0.0530686	0.338928	0.275572	0.192576	0.0143128	7.12084e-96	2.70283e-90
1576	ENSG00000154217	PITPNC1	1	0.0459543	0.286146	0.240193	0.191323	0.012588	1.65155e-84	6.26872e-79
2327	ENSG00000185650	ZFP36L1	1	0.0406116	0.259304	0.213237	0.190453	0.0104464	2.0869e-70	7.92116e-65
1579	ENSG00000154269	ENPP3	1	0.0298638	0.172861	0.15728	0.189876	0.00815117	2.64725e-55	1.00481e-49
785	ENSG00000123104	ITPR2	1	0.0685103	0.499921	0.362335	0.18908	0.0195506	1.92671e-130	7.31313e-125
2112	ENSG00000177694	NAALADL2	1	0.115978	1.10603	0.613478	0.18905	0.0429027	9.46791e-286	3.5937e-280
66	ENSG00000043039	BARX2	1	0.0979476	0.814783	0.518171	0.189026	0.0288025	9.91902e-192	3.76492e-186
1095	ENSG00000138771	SHROOM3	1	0.0970968	0.787736	0.51444	0.188743	0.0292556	9.69948e-195	3.68159e-189
614	ENSG00000113645	WWC1	1	0.0398335	0.245252	0.211673	0.188184	0.0101778	1.22207e-68	4.63856e-63
723	ENSG00000119787	ATL2	1	0.0627705	0.439718	0.334537	0.187634	0.0171689	1.03288e-114	3.92045e-109
814	ENSG00000125772	GPCPD1	1	0.0345546	0.217718	0.184477	0.187312	0.00764362	5.78024e-52	2.19398e-46
528	ENSG00000107864	CPEB3	1	0.0270425	0.164104	0.144525	0.187113	0.00592831	1.11496e-40	4.23201e-35
1002	ENSG00000135090	TAOK3	1	0.0561564	0.39221	0.300361	0.186963	0.0120622	4.79789e-81	1.82111e-75
701	ENSG00000117335	CD46	1	0.0339352	0.202262	0.18207	0.186386	0.00756598	1.87372e-51	7.11202e-46
681	ENSG00000116299	KIAA1324	1	0.0351682	0.224616	0.190012	0.185084	0.00649603	2.05043e-44	7.78274e-39
539	ENSG00000109654	TRIM2	1	0.0458946	0.292023	0.248616	0.1846	0.0101301	2.52069e-68	9.56769e-63
1319	ENSG00000145730	PAM	1	0.0294755	0.168301	0.159687	0.184583	0.00681733	1.5775e-46	5.98765e-41
1255	ENSG00000144619	CNTN4	1	0.0314381	0.191593	0.170397	0.184499	0.00807414	8.50368e-55	3.22771e-49
842	ENSG00000128573	FOXP2	1	0.0340269	0.211455	0.184717	0.184211	0.00785885	2.21815e-53	8.41935e-48
518	ENSG00000107249	GLIS3	1	0.0265256	0.166656	0.144284	0.183843	0.0074863	6.26524e-51	2.37807e-45
1856	ENSG00000166689	PLEKHA7	1	0.0318917	0.198935	0.173887	0.183405	0.00723015	3.03458e-49	1.15182e-43
1582	ENSG00000154274	C4orf19	1	0.0621005	0.426781	0.338748	0.183323	0.0148334	2.63428e-99	9.99885e-94
1769	ENSG00000163590	PPM1L	1	0.0591257	0.397371	0.323466	0.182788	0.0148104	3.73704e-99	1.41845e-93
1764	ENSG00000163558	PRKCI	1	0.0492371	0.313047	0.270517	0.182011	0.0102212	6.33624e-69	2.40502e-63
10	ENSG00000005187	ACSM3	1	0.0565257	0.430956	0.311312	0.181573	0.0123004	1.2961e-82	4.91957e-77
847	ENSG00000128833	MYO5C	1	0.0320552	0.198425	0.176655	0.181457	0.00659556	4.53917e-45	1.72292e-39
1940	ENSG00000171105	INSR	1	0.0806762	0.6551	0.444645	0.18144	0.0183525	1.58259e-122	6.00697e-117
1928	ENSG00000170776	AKAP13	1	0.0562798	0.387355	0.312154	0.180295	0.0100381	1.01606e-67	3.85663e-62
1639	ENSG00000156113	KCNMA1	1	0.100469	0.94556	0.557882	0.18009	0.0244617	6.164e-163	2.33964e-157
2584	ENSG00000224186	C5orf66	1	0.0470343	0.324731	0.261372	0.179952	0.00701187	8.28086e-48	3.14313e-42
2129	ENSG00000178662	CSRNP3	1	0.0266592	0.157998	0.148255	0.17982	0.00459156	7.01986e-32	2.6645e-26
1092	ENSG00000138759	FRAS1	1	0.0260274	0.160867	0.145848	0.178455	0.00480848	2.61772e-33	9.93597e-28
921	ENSG00000132669	RIN2	1	0.0369625	0.233788	0.20722	0.178373	0.00582955	4.97884e-40	1.8898e-34
2305	ENSG00000185345	PRKN	1	0.0304146	0.196927	0.170517	0.178366	0.00518267	9.00519e-36	3.41807e-30
399	ENSG00000099204	ABLIM1	1	0.0290978	0.184989	0.163418	0.178058	0.00497619	2.05953e-34	7.81726e-29
2383	ENSG00000188559	RALGAPA2	1	0.0436588	0.284119	0.245247	0.17802	0.0080471	1.28083e-54	4.86161e-49
1780	ENSG00000163694	RBM47	1	0.095789	0.884058	0.538508	0.177879	0.0218197	1.91123e-145	7.25439e-140
2189	ENSG00000182263	FIGN	1	0.0268186	0.166989	0.150782	0.177863	0.00495933	2.65938e-34	1.00941e-28
313	ENSG00000079482	OPHN1	1	0.0335063	0.220157	0.18941	0.176898	0.00523262	4.22363e-36	1.60315e-30
1023	ENSG00000135842	FAM129A	1	0.0368597	0.246242	0.209386	0.176037	0.00943119	1.00165e-63	3.80193e-58
862	ENSG00000129595	EPB41L4A	1	0.0320998	0.200955	0.183032	0.175378	0.00664366	2.19044e-45	8.31417e-40
1108	ENSG00000139083	ETV6	1	0.115369	1.26854	0.658123	0.1753	0.0226118	1.09565e-150	4.15873e-145
326	ENSG00000081026	MAGI3	1	0.0418803	0.274909	0.239711	0.174711	0.00723997	2.6149e-49	9.92526e-44
582	ENSG00000112699	GMDS	1	0.154282	2.86356	0.885199	0.17429	0.0411455	5.43523e-274	2.06303e-268
2658	ENSG00000257261	AC008014.1	1	0.0287868	0.184692	0.165704	0.173724	0.00403155	3.43003e-28	1.30192e-22
794	ENSG00000123636	BAZ2B	1	0.0583227	0.436104	0.33586	0.173652	0.00776871	8.69027e-53	3.29853e-47
1073	ENSG00000138101	DTNB	1	0.0968388	0.92829	0.558002	0.173546	0.0169713	2.081e-113	7.89876e-108
317	ENSG00000079691	CARMIL1	1	0.0339001	0.225596	0.195427	0.173467	0.00443491	7.55129e-31	2.86621e-25
286	ENSG00000076685	NT5C2	1	0.0513212	0.357034	0.295909	0.173436	0.00811117	4.85252e-55	1.84185e-49
2567	ENSG00000215386	MIR99AHG	1	0.0721623	0.582183	0.416727	0.173165	0.00967541	2.47512e-65	9.3947e-60
2396	ENSG00000189283	FHIT	1	0.0924104	0.90272	0.534176	0.172996	0.015217	7.78398e-102	2.95454e-96
870	ENSG00000130396	AFDN	1	0.0343049	0.219878	0.198676	0.172668	0.00498664	1.75768e-34	6.67156e-29
473	ENSG00000103978	TMEM87A	1	0.0262506	0.17358	0.152948	0.17163	0.00298925	2.57147e-21	9.76041e-16
1809	ENSG00000164300	SERINC5	1	0.026058	0.168379	0.152226	0.171179	0.00344637	2.47337e-24	9.38807e-19
653	ENSG00000115504	EHBP1	1	0.0467693	0.332283	0.274368	0.170462	0.00524538	3.48096e-36	1.32125e-30
2650	ENSG00000253438	PCAT1	1	0.0416358	0.302643	0.244404	0.170356	0.00479502	3.2103e-33	1.21852e-27
1693	ENSG00000157985	AGAP1	1	0.0780685	0.657647	0.463658	0.168375	0.0127319	1.86265e-85	7.06997e-80
1798	ENSG00000164142	FAM160A1	1	0.0357112	0.243235	0.212154	0.168327	0.00426103	1.05524e-29	4.00533e-24
1087	ENSG00000138640	FAM13A	1	0.031578	0.214701	0.187846	0.168106	0.00321125	8.80238e-23	3.34108e-17
1400	ENSG00000148655	LRMDA	1	0.0572777	0.448528	0.342359	0.167303	0.00668858	1.10927e-45	4.2104e-40
2618	ENSG00000233008	LINC01725	1	0.0314498	0.228131	0.188207	0.167102	0.0023251	6.32719e-17	2.40158e-11
84	ENSG00000049323	LTBP1	1	0.0308333	0.203909	0.185078	0.166596	0.00406625	2.02617e-28	7.69065e-23
1623	ENSG00000156052	GNAQ	1	0.0451962	0.329776	0.272202	0.166039	0.00530314	1.45053e-36	5.50571e-31
1683	ENSG00000157827	FMNL2	1	0.0544212	0.435443	0.329362	0.165232	0.00485223	1.34864e-33	5.11899e-28
836	ENSG00000128512	DOCK4	1	0.0296829	0.208051	0.179663	0.165214	0.00292211	7.13837e-21	2.70948e-15
1307	ENSG00000145685	LHFPL2	1	0.0295999	0.201122	0.179302	0.165084	0.00321925	7.79481e-23	2.95865e-17
1449	ENSG00000151276	MAGI1	1	0.0754681	0.659196	0.457521	0.16495	0.00847099	2.08302e-57	7.90643e-52
1440	ENSG00000151150	ANK3	1	0.0825996	0.768177	0.501805	0.164605	0.00849903	1.36211e-57	5.17012e-52
1169	ENSG00000140836	ZFHX3	1	0.0391549	0.292081	0.238267	0.164332	0.00343009	3.16715e-24	1.20214e-18
1042	ENSG00000136237	RAPGEF5	1	0.0309704	0.213782	0.188929	0.163926	0.0035804	3.23086e-25	1.22633e-19
2163	ENSG00000182168	UNC5C	1	0.0472821	0.38583	0.288809	0.163714	0.00376846	1.85925e-26	7.05707e-21
1422	ENSG00000150347	ARID5B	1	0.0417014	0.29866	0.254994	0.163539	0.00343827	2.79722e-24	1.06173e-18
925	ENSG00000132849	PATJ	1	0.0824551	0.745226	0.504332	0.163494	0.00728581	1.30592e-49	4.95683e-44
714	ENSG00000118689	FOXO3	1	0.0267624	0.183662	0.163779	0.163406	0.00208425	2.49446e-15	9.46813e-10
677	ENSG00000116117	PARD3B	1	0.0334235	0.226109	0.204934	0.163094	0.00416377	4.61472e-29	1.75159e-23
2437	ENSG00000196628	TCF4	1	0.0290521	0.21048	0.17846	0.162794	0.00217581	6.1666e-16	2.34063e-10
1838	ENSG00000165238	WNK2	1	0.0394466	0.275604	0.243562	0.161957	0.00276381	7.9325e-20	3.01091e-14
438	ENSG00000101333	PLCB4	1	0.0275691	0.187362	0.170397	0.161793	0.00176563	3.25068e-13	1.23385e-07
161	ENSG00000064651	SLC12A2	1	0.0378623	0.288157	0.234416	0.161517	0.00346772	1.78818e-24	6.78731e-19
823	ENSG00000127603	MACF1	1	0.0436575	0.32284	0.270758	0.161242	0.00294678	4.90495e-21	1.86175e-15
332	ENSG00000081803	CADPS2	1	0.0383769	0.287748	0.238748	0.160742	0.00473233	8.30426e-33	3.15201e-27
558	ENSG00000111186	WNT5B	1	0.0533392	0.427211	0.331889	0.160714	0.00422435	1.84075e-29	6.98685e-24
1123	ENSG00000139174	PRICKLE1	1	0.0357865	0.277796	0.223706	0.159971	0.00554233	3.8664e-38	1.46755e-32
479	ENSG00000104447	TRPS1	1	0.0318421	0.235875	0.199158	0.159884	0.00181876	1.44174e-13	5.47235e-08
1252	ENSG00000144560	VGLL4	1	0.0329797	0.231616	0.206739	0.159524	0.00253144	2.7275e-18	1.03527e-12
1266	ENSG00000144674	GOLGA4	1	0.0352663	0.246578	0.2213	0.15936	0.00192588	2.80275e-14	1.06383e-08
2282	ENSG00000185052	SLC24A3	1	0.0313019	0.219643	0.196631	0.159191	0.00209718	2.04766e-15	7.77223e-10
2449	ENSG00000196739	COL27A1	1	0.0401826	0.295672	0.252587	0.159084	0.00177969	2.6214e-13	9.94994e-08
362	ENSG00000087460	GNAS	1	0.0446425	0.334615	0.280987	0.158877	0.00307658	6.81573e-22	2.58702e-16
1600	ENSG00000154556	SORBS2	1	0.0828156	0.86596	0.5213	0.158864	0.00597399	5.58029e-41	2.11809e-35
2255	ENSG00000184384	MAML2	1	0.118597	1.71758	0.747533	0.158652	0.00981556	2.95998e-66	1.12351e-60
2576	ENSG00000224078	SNHG14	1	0.0422035	0.313497	0.266185	0.158549	0.0023144	7.44797e-17	2.827e-11
2001	ENSG00000172164	SNTB1	1	0.0273605	0.192994	0.172924	0.158222	0.00204433	4.58825e-15	1.74154e-09
178	ENSG00000066084	DIP2B	1	0.0292902	0.202432	0.185199	0.158156	0.00148247	2.49323e-11	9.46346e-06
1483	ENSG00000152061	RABGAP1L	1	0.040827	0.308916	0.258243	0.158095	0.00254268	2.29825e-18	8.72336e-13
1923	ENSG00000170634	ACYP2	1	0.034694	0.246156	0.219495	0.158063	0.00200943	7.81963e-15	2.96806e-09
1702	ENSG00000158321	AUTS2	1	0.125363	1.81907	0.795307	0.157628	0.00972803	1.11515e-65	4.23272e-60
2641	ENSG00000251562	MALAT1	1	0.149956	4.54814	0.951384	0.157619	0.0168961	6.52902e-113	2.47819e-107
962	ENSG00000133961	NUMB	1	0.0256319	0.178542	0.162816	0.157429	0.00123465	1.12744e-09	0.000427939
2630	ENSG00000244754	N4BP2L2	1	0.0320807	0.234508	0.204813	0.156634	0.00144861	4.19372e-11	1.59179e-05
1471	ENSG00000151623	NR3C2	1	0.0360122	0.277226	0.230205	0.156435	0.00199464	9.80075e-15	3.72003e-09
1203	ENSG00000142599	RERE	1	0.0896591	0.944999	0.573285	0.156395	0.00515275	1.41736e-35	5.37983e-30
1919	ENSG00000170310	STX8	1	0.0262962	0.192859	0.168592	0.155975	0.00110066	8.91606e-09	0.00338423
829	ENSG00000127914	AKAP9	1	0.03902	0.286349	0.250662	0.155668	0.0013014	4.03298e-10	0.000153078
495	ENSG00000105810	CDK6	1	0.0411715	0.32432	0.264501	0.155658	0.00204067	4.85263e-15	1.84189e-09
46	ENSG00000018189	RUFY3	1	0.0322089	0.233248	0.20698	0.155614	0.00135186	1.85512e-10	7.0414e-05
2249	ENSG00000184349	EFNA5	1	0.049783	0.423293	0.319976	0.155583	0.00563003	1.02356e-38	3.88507e-33
2490	ENSG00000198589	LRBA	1	0.0546493	0.453687	0.351625	0.155419	0.00275606	8.92577e-20	3.38792e-14
1517	ENSG00000152767	FARP1	1	0.0623204	0.54832	0.401083	0.15538	0.00242721	1.33457e-17	5.06559e-12
142	ENSG00000055609	KMT2C	1	0.0451891	0.356154	0.290975	0.155302	0.00209984	1.96611e-15	7.4627e-10
1816	ENSG00000164548	TRA2A	1	0.0275362	0.198093	0.177617	0.155031	0.00113912	4.92184e-09	0.00186816
1591	ENSG00000154447	SH3RF1	1	0.0471022	0.377442	0.303971	0.154956	0.00240004	2.01896e-17	7.66328e-12
2469	ENSG00000197157	SND1	1	0.0274782	0.194395	0.177377	0.154914	0.0012069	1.7294e-09	0.00065642
1146	ENSG00000140396	NCOA2	1	0.0376512	0.285041	0.243442	0.154662	0.00164913	1.93527e-12	7.34564e-07
1242	ENSG00000144283	PKP4	1	0.06192	0.537698	0.400722	0.154521	0.00297407	3.23911e-21	1.22946e-15
379	ENSG00000090863	GLG1	1	0.025956	0.189913	0.16799	0.154509	0.000789896	1.11035e-06	0.42145
2463	ENSG00000196935	SRGAP1	1	0.034725	0.256713	0.22503	0.154313	0.0016641	1.53864e-12	5.84016e-07
2455	ENSG00000196782	MAML3	1	0.0475126	0.392836	0.308183	0.15417	0.0021078	1.74122e-15	6.60908e-10
2421	ENSG00000196220	SRGAP3	1	0.0262052	0.193651	0.170036	0.154116	0.000729805	2.84071e-06	1
2428	ENSG00000196482	ESRRG	1	0.0319723	0.262814	0.207581	0.154023	0.00170956	7.66871e-13	2.91078e-07
1507	ENSG00000152520	PAN3	1	0.0414186	0.313115	0.269194	0.153862	0.00173786	4.97202e-13	1.88721e-07
2499	ENSG00000198648	STK39	1	0.0343417	0.277233	0.223586	0.153595	0.00250165	4.29339e-18	1.62963e-12
549	ENSG00000109756	RAPGEF2	1	0.0323967	0.227406	0.210951	0.153575	0.00133417	2.43532e-10	9.24363e-05
1071	ENSG00000137942	FNBP1L	1	0.0282723	0.195044	0.184236	0.153457	0.00122901	1.22982e-09	0.000466797
155	ENSG00000061987	MON2	1	0.0255939	0.178312	0.166907	0.153342	0.000756799	1.86215e-06	0.706811
196	ENSG00000068878	PSME4	1	0.0276547	0.207668	0.180626	0.153105	0.000886405	2.4686e-07	0.0936997
486	ENSG00000105738	SIPA1L3	1	0.0534936	0.438748	0.349458	0.153076	0.00189618	4.41299e-14	1.67502e-08
353	ENSG00000084676	NCOA1	1	0.0311713	0.222786	0.20373	0.153003	0.00108432	1.14777e-08	0.00435656
1615	ENSG00000155974	GRIP1	1	0.0348557	0.27847	0.228039	0.15285	0.00127168	6.3734e-10	0.000241912
1964	ENSG00000171634	BPTF	1	0.0485303	0.385389	0.318773	0.152241	0.00152709	1.25711e-11	4.77156e-06
963	ENSG00000134138	MEIS2	1	0.093186	1.12199	0.612274	0.152196	0.0047942	3.25027e-33	1.23369e-27
1726	ENSG00000159216	RUNX1	1	0.0317359	0.250042	0.208544	0.152178	0.00168538	1.11057e-12	4.21535e-07
2596	ENSG00000229807	XIST	1	0.0621571	0.578391	0.408664	0.152098	0.00234048	5.00492e-17	1.8997e-11
321	ENSG00000080298	RFX3	1	0.0277838	0.208612	0.182912	0.151897	0.000738979	2.46073e-06	0.934011
130	ENSG00000054267	ARID4B	1	0.0313114	0.234027	0.206137	0.151896	0.00089322	2.2204e-07	0.0842788
37	ENSG00000011454	RABGAP1	1	0.0332111	0.243351	0.218652	0.15189	0.00099905	4.29605e-08	0.0163063
2230	ENSG00000183826	BTBD9	1	0.0288079	0.214261	0.190012	0.151611	0.0010844	1.14641e-08	0.00435139
1804	ENSG00000164190	NIPBL	1	0.03209	0.228388	0.211673	0.151602	0.00099198	4.79349e-08	0.0181945
1179	ENSG00000141376	BCAS3	1	0.0469558	0.397879	0.309747	0.151594	0.00104261	2.18827e-08	0.00830593
602	ENSG00000113391	FAM172A	1	0.0267906	0.201503	0.176775	0.151552	0.000771518	1.47948e-06	0.561561
2541	ENSG00000204764	RANBP17	1	0.0324599	0.250241	0.214561	0.151286	0.00120821	1.69494e-09	0.000643342
857	ENSG00000129422	MTUS1	1	0.0300094	0.222268	0.199037	0.150773	0.00111311	7.35542e-09	0.00279187
1535	ENSG00000152894	PTPRK	1	0.053052	0.448265	0.351986	0.150722	0.00222011	3.13754e-16	1.1909e-10
374	ENSG00000088854	C20orf194	1	0.0324619	0.250052	0.215523	0.150619	0.000756417	1.8733e-06	0.71104
249	ENSG00000075292	ZNF638	1	0.0285474	0.205676	0.189771	0.150431	0.000387572	0.000645353	1
2607	ENSG00000230590	FTX	1	0.0739072	0.741933	0.491456	0.150384	0.00151398	1.53716e-11	5.83454e-06
2150	ENSG00000181722	ZBTB20	1	0.0655222	0.629118	0.436462	0.150121	0.00154176	1.0037e-11	3.80971e-06
1673	ENSG00000157110	RBPMS	1	0.028696	0.214946	0.191215	0.150071	0.000805449	8.71065e-07	0.330627
2193	ENSG00000182463	TSHZ2	1	0.0540634	0.501145	0.360289	0.150056	0.00550508	6.79882e-38	2.5806e-32
2423	ENSG00000196284	SUPT3H	1	0.0290026	0.219388	0.193381	0.149976	0.000850346	4.3266e-07	0.164223
2297	ENSG00000185305	ARL15	1	0.0471035	0.397148	0.3142	0.149916	0.000998669	4.32152e-08	0.016403
2640	ENSG00000250903	GMDS-DT	1	0.026532	0.195194	0.177136	0.149783	0.00052486	7.17419e-05	1
900	ENSG00000132199	ENOSF1	1	0.0306357	0.233471	0.204693	0.149666	0.000720507	3.2859e-06	1
1751	ENSG00000162599	NFIA	1	0.0870358	0.970401	0.58219	0.149497	0.00220321	4.06008e-16	1.54107e-10
618	ENSG00000114126	TFDP2	1	0.0312108	0.250848	0.209507	0.148973	0.000575172	3.23288e-05	1
1028	ENSG00000136068	FLNB	1	0.0287426	0.210201	0.19302	0.14891	0.000629387	1.37434e-05	1
889	ENSG00000131558	EXOC4	1	0.0516409	0.433254	0.346811	0.148902	0.00102418	2.91083e-08	0.0110485
604	ENSG00000113448	PDE4D	1	0.128048	2.62463	0.861011	0.148718	0.00604533	1.89337e-41	7.18658e-36
2057	ENSG00000175029	CTBP2	1	0.0288897	0.225816	0.194344	0.148653	0.000756956	1.8576e-06	0.705082
1526	ENSG00000152818	UTRN	1	0.0407038	0.323637	0.273887	0.148615	0.000723705	3.12541e-06	1
633	ENSG00000114857	NKTR	1	0.027749	0.199254	0.186883	0.148483	0.000405111	0.000486369	1
2210	ENSG00000182985	CADM1	1	0.0318151	0.260565	0.21444	0.148363	0.000585531	2.74469e-05	1
906	ENSG00000132466	ANKRD17	1	0.0366653	0.294983	0.247413	0.148195	0.000581901	2.90672e-05	1
2104	ENSG00000177565	TBL1XR1	1	0.0266816	0.206742	0.180144	0.148112	0.000434733	0.000302153	1
2071	ENSG00000175198	PCCA	1	0.0382591	0.297356	0.258484	0.148013	0.000617098	1.66791e-05	1
2016	ENSG00000172613	RAD9A	1	0.0280178	0.213137	0.18941	0.147921	0.0003738	0.000806285	1
763	ENSG00000121741	ZMYM2	1	0.0259684	0.186514	0.175692	0.147806	0.000395187	0.000570721	1
2269	ENSG00000184903	IMMP2L	1	0.0788939	0.894921	0.53586	0.147229	0.00149498	2.05775e-11	7.81052e-06
1811	ENSG00000164494	PDSS2	1	0.0258527	0.203594	0.175933	0.146947	0.000225171	0.00930946	1
1498	ENSG00000152284	TCF7L1	1	0.040687	0.336798	0.276895	0.14694	0.000526401	7.0008e-05	1
1	ENSG00000004534	RBM6	1	0.0447993	0.367544	0.305776	0.14651	0.000495474	0.000114474	1
2532	ENSG00000204406	MBD5	1	0.039692	0.321418	0.271239	0.146336	0.000336678	0.00147333	1
1116	ENSG00000139132	FGD4	1	0.0301961	0.232466	0.206498	0.146229	0.000414344	0.000419212	1
953	ENSG00000133812	SBF2	1	0.03902	0.316348	0.266907	0.146193	0.000472094	0.00016619	1
1973	ENSG00000171723	GPHN	1	0.0451301	0.374133	0.308785	0.146154	0.000919677	1.47186e-07	0.0558666
2004	ENSG00000172264	MACROD2	1	0.039876	0.350929	0.273165	0.145978	0.000277353	0.00390002	1
15	ENSG00000006704	GTF2IRD1	1	0.0314303	0.245865	0.215764	0.14567	0.000250751	0.00606537	1
982	ENSG00000134644	PUM1	1	0.0365617	0.299273	0.251264	0.145512	0.000352141	0.00114557	1
2036	ENSG00000173320	STOX2	1	0.0427773	0.359697	0.294103	0.14545	0.000570737	3.46775e-05	1
1220	ENSG00000143924	EML4	1	0.0269453	0.199987	0.185319	0.1454	0.000393332	0.000588061	1
456	ENSG00000102531	FNDC3A	1	0.0278766	0.209346	0.192178	0.145056	0.000200859	0.0140465	1
729	ENSG00000120071	KANSL1	1	0.040926	0.336425	0.282431	0.144906	0.000438405	0.000284878	1
446	ENSG00000101849	TBL1X	1	0.0285803	0.219865	0.197473	0.14473	0.000114454	0.0637415	1
421	ENSG00000100354	TNRC6B	1	0.0443212	0.375127	0.306258	0.144719	0.000175164	0.021814	1
1955	ENSG00000171444	MCC	1	0.0555169	0.554073	0.383634	0.144713	0.000608826	1.90026e-05	1
117	ENSG00000052841	TTC17	1	0.0318995	0.247818	0.220818	0.14446	0.000211254	0.0117746	1
1310	ENSG00000145687	SSBP2	1	0.0369825	0.302984	0.256077	0.144419	0.000375667	0.000782293	1
1984	ENSG00000171843	MLLT3	1	0.0268427	0.214391	0.186041	0.144284	0.000161027	0.0278716	1
1140	ENSG00000140386	SCAPER	1	0.0302088	0.237897	0.209386	0.144273	0.00032218	0.00186669	1
645	ENSG00000115464	USP34	1	0.0343641	0.281654	0.238387	0.144152	0.000145639	0.0364948	1
73	ENSG00000044115	CTNNA1	1	0.0265037	0.197008	0.184116	0.143952	0.000143012	0.038226	1
276	ENSG00000075711	DLG1	1	0.0289325	0.22579	0.201203	0.143797	0.000327754	0.0017042	1
207	ENSG00000069667	RORA	1	0.0650609	0.685617	0.452587	0.143753	0.00029545	0.00289364	1
25	ENSG00000007168	PAFAH1B1	1	0.0257089	0.186079	0.179061	0.143576	0.000214072	0.0112263	1
2358	ENSG00000186591	UBE2H	1	0.0364699	0.301113	0.254272	0.143429	0.000485951	0.000133229	1
740	ENSG00000120549	KIAA1217	1	0.102075	1.43841	0.712154	0.143333	0.00093078	1.23873e-07	0.0470178
1103	ENSG00000138814	PPP3CA	1	0.0278988	0.226391	0.194826	0.143199	4.35853e-05	0.252591	1
181	ENSG00000066382	MPPED2	1	0.0283869	0.233316	0.198676	0.14288	2.45201e-05	0.39083	1
223	ENSG00000073792	IGF2BP2	1	0.0435718	0.383266	0.305656	0.142552	0.000162618	0.0271106	1
670	ENSG00000115904	SOS1	1	0.0267498	0.21019	0.187966	0.142312	0.00017465	0.0220083	1
1992	ENSG00000171988	JMJD1C	1	0.0650683	0.665418	0.45728	0.142294	0.000416532	0.000404717	1
1885	ENSG00000168137	SETD5	1	0.0317482	0.250738	0.223345	0.142149	0.000132191	0.0463198	1
1374	ENSG00000147905	ZCCHC7	1	0.0290851	0.230649	0.205415	0.141592	5.00582e-05	0.220164	1
2241	ENSG00000184305	CCSER1	1	0.0461379	0.43275	0.325872	0.141583	0.00034811	0.00122314	1
2044	ENSG00000173473	SMARCC1	1	0.0261946	0.208274	0.185078	0.141532	6.55337e-05	0.160654	1
2472	ENSG00000197321	SVIL	1	0.0434129	0.387736	0.306739	0.141531	9.64812e-05	0.0887183	1
338	ENSG00000082805	ERC1	1	0.0309133	0.247661	0.219013	0.141148	0.000130216	0.0479815	1
685	ENSG00000116539	ASH1L	1	0.0425083	0.370842	0.301444	0.141016	5.99336e-05	0.179727	1
29	ENSG00000010803	SCMH1	1	0.0311702	0.259815	0.221059	0.141004	9.75332e-05	0.0869974	1
1458	ENSG00000151322	NPAS3	1	0.0368186	0.325402	0.261252	0.140932	6.31919e-06	0.663108	1
200	ENSG00000069020	MAST4	1	0.0341875	0.281713	0.24296	0.140712	0.000106151	0.0741858	1
879	ENSG00000131374	TBC1D5	1	0.0402449	0.351768	0.287124	0.140166	0.000124299	0.05335	1
1666	ENSG00000156831	NSMCE2	1	0.0274871	0.219489	0.196149	0.140134	3.7533e-05	0.288383	1
96	ENSG00000049759	NEDD4L	1	0.0410484	0.349579	0.293381	0.139915	4.64174e-05	0.237737	1
1406	ENSG00000148737	TCF7L2	1	0.0373803	0.32411	0.267268	0.13986	8.76445e-06	0.607928	1
1154	ENSG00000140443	IGF1R	1	0.0423857	0.369916	0.304452	0.13922	3.02407e-05	0.340604	1
87	ENSG00000049618	ARID1B	1	0.0540509	0.49785	0.388327	0.139189	8.68372e-05	0.106336	1
1049	ENSG00000137145	DENND4C	1	0.0303819	0.240882	0.218291	0.139181	9.42224e-06	0.59477	1
408	ENSG00000100154	TTC28	1	0.0276036	0.226132	0.198556	0.139022	1.41818e-05	0.514012	1
2388	ENSG00000188994	ZNF292	1	0.0277837	0.218266	0.2	0.138918	4.1163e-06	0.725146	1
1824	ENSG00000164808	SPIDR	1	0.0406429	0.358651	0.29278	0.138817	6.58404e-05	0.159678	1
1131	ENSG00000140262	TCF12	1	0.0496542	0.44843	0.357882	0.138745	2.40651e-05	0.395261	1
1790	ENSG00000163947	ARHGEF3	1	0.028379	0.241227	0.204573	0.138723	1.4431e-06	0.835091	1
914	ENSG00000132475	H3F3B	1	0.0264255	0.234878	0.190614	0.138634	7.67508e-06	0.631162	1
2029	ENSG00000173120	KDM2A	1	0.028092	0.224197	0.202647	0.138625	1.01953e-06	0.861097	1
1818	ENSG00000164684	ZNF704	1	0.025685	0.21335	0.186282	0.137883	6.25486e-06	0.664722	1
1430	ENSG00000150760	DOCK1	1	0.0316836	0.255556	0.230325	0.13756	9.62616e-06	0.59081	1
695	ENSG00000117114	ADGRL2	1	0.0257439	0.211153	0.187605	0.137224	9.02839e-05	0.099636	1
1195	ENSG00000142192	APP	1	0.031057	0.258668	0.226354	0.137206	3.35698e-05	0.31535	1
2318	ENSG00000185630	PBX1	1	0.0555726	0.547893	0.405776	0.136954	3.37141e-06	0.75034	1
777	ENSG00000123066	MED13L	1	0.0366706	0.325822	0.26799	0.136836	5.60771e-05	0.194386	1
254	ENSG00000075413	MARK3	1	0.0256297	0.201848	0.187365	0.13679	2.50382e-06	0.783923	1
2553	ENSG00000214548	MEG3	1	0.0438145	0.394044	0.321179	0.136418	2.93958e-05	0.347441	1
2097	ENSG00000177200	CHD9	1	0.031285	0.260525	0.229964	0.136043	8.69617e-05	0.106086	1
663	ENSG00000115760	BIRC6	1	0.0274983	0.222776	0.202166	0.136019	5.8257e-05	0.185936	1
1035	ENSG00000136231	IGF2BP3	1	0.0285856	0.240919	0.210349	0.135896	9.09568e-07	0.86873	1
1225	ENSG00000143995	MEIS1	1	0.0367749	0.320659	0.2716	0.135401	4.44937e-05	0.247706	1
851	ENSG00000129116	PALLD	1	0.0348844	0.300759	0.257762	0.135336	0.000101369	0.0810231	1
2349	ENSG00000186566	GPATCH8	1	0.0281857	0.239383	0.208303	0.135311	3.92368e-05	0.277698	1
2525	ENSG00000204217	BMPR2	1	0.0305749	0.263023	0.227076	0.134646	0.000191435	0.0164958	1
347	ENSG00000083307	GRHL2	1	0.025991	0.213005	0.193622	0.134236	7.61198e-05	0.130548	1
2546	ENSG00000205268	PDE7A	1	0.0278802	0.242164	0.209747	0.132923	5.01007e-05	0.219968	1
2287	ENSG00000185104	FAF1	1	0.0382162	0.353702	0.290373	0.131611	7.76825e-05	0.126665	1
109	ENSG00000052126	PLEKHA5	1	0.0278829	0.238117	0.211913	0.131577	0.00021213	0.0116012	1
1895	ENSG00000169398	PTK2	1	0.0391969	0.362078	0.299759	0.130761	0.000241489	0.00707985	1
1651	ENSG00000156639	ZFAND3	1	0.0347854	0.308908	0.266306	0.130622	0.000454946	0.000218585	1
1557	ENSG00000153944	MSI2	1	0.0347886	0.307844	0.267148	0.130222	0.000492222	0.000120559	1
2410	ENSG00000196141	SPATS2L	1	0.0283325	0.242021	0.21793	0.130007	0.000265719	0.00472881	1
2121	ENSG00000178568	ERBB4	1	0.0585049	0.70799	0.450782	0.129785	0.000101405	0.0809683	1
801	ENSG00000124788	ATXN1	1	0.0355479	0.339247	0.274489	0.129506	0.000353086	0.00112812	1
1298	ENSG00000145431	PDGFC	1	0.0360037	0.350534	0.279543	0.128795	0.000489951	0.000125003	1
2440	ENSG00000196712	NF1	1	0.0283051	0.24407	0.220337	0.128463	0.000629257	1.37715e-05	1
1324	ENSG00000145996	CDKAL1	1	0.0261134	0.223196	0.203369	0.128404	0.000440593	0.000275058	1
2170	ENSG00000182185	RAD51B	1	0.0326466	0.293048	0.254994	0.128029	0.000265698	0.00473042	1
1284	ENSG00000145012	LPP	1	0.0487382	0.50114	0.381588	0.127725	0.00171357	7.21222e-13	2.73751e-07
2199	ENSG00000182621	PLCB1	1	0.0626712	0.769639	0.491095	0.127615	0.00129297	4.59133e-10	0.000174271
1384	ENSG00000148120	C9orf3	1	0.02668	0.233043	0.21083	0.126547	0.000764614	1.64801e-06	0.625528
2660	ENSG00000257923	CUX1	1	0.0269732	0.238796	0.213357	0.126423	0.000754208	1.93915e-06	0.736034
1630	ENSG00000156110	ADK	1	0.0312968	0.289862	0.252226	0.124082	0.00136127	1.60518e-10	6.0927e-05
755	ENSG00000121440	PDZRN3	1	0.0391306	0.438374	0.316005	0.123829	0.00180499	1.77988e-13	6.75582e-08
1391	ENSG00000148498	PARD3	1	0.0609086	0.749383	0.49639	0.122703	0.00289623	1.05815e-20	4.01636e-15
623	ENSG00000114541	FRMD4B	1	0.037633	0.40041	0.3071	0.122543	0.00256597	1.61191e-18	6.11826e-13
705	ENSG00000118007	STAG1	1	0.0392655	0.418252	0.321059	0.1223	0.0021695	6.78995e-16	2.57723e-10
1365	ENSG00000147862	NFIB	1	0.0685537	0.95057	0.563418	0.121675	0.00329203	2.57924e-23	9.78992e-18
1234	ENSG00000144036	EXOC6B	1	0.0318988	0.317474	0.262214	0.121652	0.00210128	1.92341e-15	7.30062e-10
2179	ENSG00000182197	EXT1	1	0.0320404	0.334816	0.266787	0.120097	0.00270449	1.95665e-19	7.42678e-14
1874	ENSG00000167693	NXN	1	0.0295479	0.303885	0.252106	0.117204	0.00310464	4.44933e-22	1.68881e-16
2691	ENSG00000272168	CASC15	1	0.0298654	0.313522	0.255836	0.116736	0.00340791	4.43545e-24	1.68354e-18
461	ENSG00000102908	NFAT5	1	0.0337267	0.345093	0.291937	0.115527	0.00419932	2.69073e-29	1.02131e-23
134	ENSG00000054654	SYNE2	1	0.0290243	0.285035	0.25367	0.114417	0.00313707	2.7177e-22	1.03155e-16
260	ENSG00000075420	FNDC3B	1	0.0335496	0.36065	0.296751	0.113057	0.00597827	5.23e-41	1.98513e-35
2337	ENSG00000186153	WWOX	1	0.0289973	0.381624	0.278941	0.103955	0.0107462	2.21834e-72	8.42006e-67

## Sheet: 2 - Striated Duct
	gene_id	gene_short_name	cell_group	marker_score	mean_expression	fraction_expressing	specificity	pseudo_R2	marker_test_p_value	marker_test_q_value
605	ENSG00000113448	PDE4D	2	0.159715	3.36314	0.889182	0.17962	0.0383467	1.97178e-246	7.48422e-241
2642	ENSG00000251562	MALAT1	2	0.132352	4.10198	0.908575	0.14567	4.54889e-05	0.250804	1
1741	ENSG00000162105	SHANK2	2	0.127427	1.32424	0.644459	0.197727	0.0395714	2.52826e-254	9.59642e-249
482	ENSG00000104490	NCALD	2	0.124026	0.621626	0.37533	0.330444	0.109931	0	0
162	ENSG00000064651	SLC12A2	2	0.122095	0.666902	0.400396	0.304935	0.0957606	0	0
937	ENSG00000133019	CHRM3	2	0.117839	0.894152	0.485092	0.24292	0.0696172	0	0
1703	ENSG00000158321	AUTS2	2	0.113444	1.74016	0.744459	0.152384	0.00160167	9.36834e-12	3.5559e-06
1074	ENSG00000138101	DTNB	2	0.112209	1.08307	0.575198	0.195079	0.0291541	2.28708e-187	8.68097e-182
1640	ENSG00000156113	KCNMA1	2	0.107525	1.03403	0.557916	0.192726	0.0288746	1.41389e-185	5.36666e-180
1781	ENSG00000163694	RBM47	2	0.107297	1.01458	0.543404	0.197453	0.0301728	6.7317e-194	2.55512e-188
1109	ENSG00000139083	ETV6	2	0.106965	1.23821	0.621504	0.172106	0.0133616	1.4686e-86	5.57429e-81
1752	ENSG00000162599	NFIA	2	0.106523	1.17848	0.614512	0.173345	0.0128887	1.49468e-83	5.6733e-78
964	ENSG00000134138	MEIS2	2	0.102864	1.27375	0.613588	0.167644	0.00939926	2.24193e-61	8.50959e-56
583	ENSG00000112699	GMDS	2	0.10135	2.00654	0.762929	0.132843	0.00112524	1.11312e-08	0.00422504
2242	ENSG00000184305	CCSER1	2	0.0965104	0.754949	0.44657	0.216115	0.0372365	2.77869e-239	1.0547e-233
2065	ENSG00000175115	PACS1	2	0.0957286	0.871014	0.497493	0.192422	0.0181074	9.00081e-117	3.4164e-111
2122	ENSG00000178568	ERBB4	2	0.0942835	1.06067	0.533509	0.176723	0.0146779	6.21739e-95	2.35991e-89
682	ENSG00000116299	KIAA1324	2	0.0900256	0.417716	0.304222	0.295921	0.0662209	0	0
1204	ENSG00000142599	RERE	2	0.0878095	0.973974	0.548681	0.160038	0.00345288	1.37527e-23	5.22005e-18
2397	ENSG00000189283	FHIT	2	0.0870547	0.909109	0.500528	0.173926	0.00935843	4.07362e-61	1.54621e-55
333	ENSG00000081803	CADPS2	2	0.0827919	0.521085	0.328496	0.252033	0.0468218	3.73345e-301	1.41709e-295
926	ENSG00000132849	PATJ	2	0.0781951	0.751026	0.475462	0.164461	0.00420346	2.2953e-28	8.71216e-23
741	ENSG00000120549	KIAA1217	2	0.0765991	1.19312	0.616887	0.124171	0.00731279	4.00735e-48	1.52105e-42
2429	ENSG00000196482	ESRRG	2	0.0765867	0.480935	0.314512	0.24351	0.0420785	1.7032e-270	6.46477e-265
1096	ENSG00000138771	SHROOM3	2	0.0754837	0.704097	0.435488	0.173331	0.00782607	2.2024e-51	8.35955e-46
1956	ENSG00000171444	MCC	2	0.0749094	0.716965	0.42533	0.176121	0.00916473	6.92469e-60	2.62838e-54
2256	ENSG00000184384	MAML2	2	0.0748418	1.25507	0.599868	0.124764	0.00843158	3.14174e-55	1.1925e-49
786	ENSG00000123104	ITPR2	2	0.0741815	0.55462	0.362665	0.204546	0.0232622	1.15195e-149	4.37243e-144
1941	ENSG00000171105	INSR	2	0.0718261	0.642844	0.401583	0.178857	0.00933949	5.37433e-61	2.03991e-55
566	ENSG00000111666	CHPT1	2	0.0694982	0.427015	0.303034	0.229341	0.0283806	2.06831e-182	7.8506e-177
1601	ENSG00000154556	SORBS2	2	0.0688807	0.802823	0.459367	0.149947	0.000300143	0.00317793	1
1583	ENSG00000154274	C4orf19	2	0.0679063	0.481383	0.338127	0.200831	0.0177926	9.13096e-115	3.4658e-109
2113	ENSG00000177694	NAALADL2	2	0.0667763	0.77096	0.464908	0.143634	0.000763709	2.52677e-06	0.959077
2200	ENSG00000182621	PLCB1	2	0.0664555	0.83728	0.488127	0.136144	0.00038557	0.00082703	1
2218	ENSG00000183117	CSMD1	2	0.0658322	0.388673	0.23562	0.2794	0.0419307	1.53208e-269	5.81526e-264
201	ENSG00000069020	MAST4	2	0.0655081	0.453877	0.323879	0.202261	0.0183875	1.4767e-118	5.60504e-113
1013	ENSG00000135373	EHF	2	0.0654376	0.6394	0.418206	0.156472	0.00217765	1.89339e-15	7.18666e-10
67	ENSG00000043039	BARX2	2	0.0647979	0.64674	0.408575	0.158595	0.00194074	6.23261e-14	2.36569e-08
1929	ENSG00000170776	AKAP13	2	0.0632847	0.441854	0.317678	0.19921	0.014568	3.11139e-94	1.18098e-88
2500	ENSG00000198648	STK39	2	0.06101	0.431261	0.284037	0.214796	0.0231429	6.66613e-149	2.53024e-143
385	ENSG00000091409	ITGA6	2	0.0603916	0.399395	0.283509	0.213014	0.0194272	3.47224e-125	1.31794e-119
2151	ENSG00000181722	ZBTB20	2	0.0593411	0.628646	0.395515	0.150035	6.44257e-05	0.171722	1
1717	ENSG00000158528	PPP1R9A	2	0.0582864	0.449931	0.322559	0.1807	0.00753225	1.61808e-49	6.14169e-44
1694	ENSG00000157985	AGAP1	2	0.058124	0.571284	0.384301	0.151246	0.000900105	3.23801e-07	0.122904
2568	ENSG00000215386	MIR99AHG	2	0.0570169	0.518213	0.359763	0.158485	0.00134175	4.42795e-10	0.00016807
2491	ENSG00000198589	LRBA	2	0.0569778	0.495841	0.342612	0.166304	0.00335066	6.15962e-23	2.33798e-17
1993	ENSG00000171988	JMJD1C	2	0.0565787	0.636845	0.411214	0.13759	0.000340581	0.00167542	1
1441	ENSG00000151150	ANK3	2	0.0562181	0.624023	0.400264	0.140453	0.000321396	0.0022683	1
1392	ENSG00000148498	PARD3	2	0.0561445	0.746681	0.458839	0.122362	0.0059312	2.39088e-39	9.07498e-34
1518	ENSG00000152767	FARP1	2	0.0560286	0.531262	0.369393	0.151678	0.000518849	0.000105004	1
1362	ENSG00000147202	DIAPH2	2	0.055168	0.371682	0.271108	0.203491	0.0170295	6.6433e-110	2.52157e-104
208	ENSG00000069667	RORA	2	0.0545455	0.6408	0.399604	0.136499	0.000985917	8.9377e-08	0.0339245
1366	ENSG00000147862	NFIB	2	0.0543466	0.838535	0.492084	0.110442	0.0161556	2.4426e-104	9.27126e-99
2608	ENSG00000230590	FTX	2	0.0525244	0.622332	0.399604	0.131441	0.00308116	3.21494e-21	1.22028e-15
2597	ENSG00000229807	XIST	2	0.0523606	0.551798	0.35686	0.146726	6.97749e-06	0.652879	1
303	ENSG00000078114	NEBL	2	0.0518755	0.47372	0.322427	0.16089	0.00338991	3.46362e-23	1.31467e-17
1450	ENSG00000151276	MAGI1	2	0.0517713	0.544178	0.363325	0.142493	6.26134e-05	0.177874	1
624	ENSG00000114541	FRMD4B	2	0.0509641	0.508807	0.346042	0.147277	0.000164474	0.0289832	1
2164	ENSG00000182168	UNC5C	2	0.050883	0.425741	0.288391	0.176438	0.00523976	5.91592e-35	2.24548e-29
1132	ENSG00000140262	TCF12	2	0.0499345	0.476297	0.343668	0.145299	1.74499e-05	0.476917	1
756	ENSG00000121440	PDZRN3	2	0.0494085	0.532494	0.343668	0.143768	2.70695e-05	0.375678	1
1684	ENSG00000157827	FMNL2	2	0.0493303	0.432434	0.300132	0.164362	0.00203388	1.57688e-14	5.9853e-09
2651	ENSG00000253438	PCAT1	2	0.0491694	0.353624	0.256464	0.19172	0.00957039	1.8345e-62	6.96314e-57
868	ENSG00000130038	CRACR2A	2	0.0475618	0.227655	0.179156	0.265477	0.0263371	2.51077e-169	9.53003e-164
795	ENSG00000123636	BAZ2B	2	0.0475101	0.405217	0.289314	0.164216	0.00167394	3.21414e-12	1.21998e-06
824	ENSG00000127603	MACF1	2	0.0471103	0.354391	0.272164	0.173096	0.00457242	1.03327e-30	3.92193e-25
2211	ENSG00000182985	CADM1	2	0.0470642	0.352877	0.251847	0.186876	0.00801092	1.47539e-52	5.60008e-47
2561	ENSG00000214944	ARHGEF28	2	0.047045	0.330066	0.257652	0.182592	0.0070306	2.4839e-46	9.42802e-41
2017	ENSG00000172613	RAD9A	2	0.0461618	0.307511	0.236148	0.195479	0.0100989	8.05148e-66	3.05607e-60
88	ENSG00000049618	ARID1B	2	0.0459636	0.476417	0.341557	0.134571	0.000926486	2.17893e-07	0.0827046
1990	ENSG00000171914	TLN2	2	0.0450325	0.260333	0.20409	0.220651	0.0165814	4.7433e-107	1.8004e-101
2270	ENSG00000184903	IMMP2L	2	0.0446634	0.630237	0.39723	0.112437	0.0137491	5.04272e-89	1.91404e-83
487	ENSG00000105738	SIPA1L3	2	0.0445488	0.410045	0.306464	0.145364	8.45766e-06	0.620473	1
363	ENSG00000087460	GNAS	2	0.0442447	0.353605	0.267018	0.165699	0.00256619	6.21165e-18	2.35773e-12
1965	ENSG00000171634	BPTF	2	0.0439233	0.3856	0.288391	0.152305	0.000241037	0.00820323	1
1407	ENSG00000148737	TCF7L2	2	0.0438623	0.375566	0.280211	0.156533	0.000959707	1.32378e-07	0.0502462
2288	ENSG00000185104	FAF1	2	0.043785	0.410698	0.296702	0.147572	0.000276732	0.00461722	1
837	ENSG00000128512	DOCK4	2	0.0437021	0.282947	0.209499	0.208603	0.0125924	1.14431e-81	4.34343e-76
1839	ENSG00000165238	WNK2	2	0.0428917	0.310377	0.241953	0.177273	0.00415358	4.76567e-28	1.80889e-22
1547	ENSG00000153707	PTPRD	2	0.042191	0.312997	0.224011	0.188344	0.00763442	3.63183e-50	1.37852e-44
2577	ENSG00000224078	SNHG14	2	0.0419839	0.332775	0.253034	0.165922	0.00193	7.30389e-14	2.77231e-08
615	ENSG00000113645	WWC1	2	0.0417469	0.27569	0.203034	0.205615	0.0103367	2.48541e-67	9.43376e-62
1974	ENSG00000171723	GPHN	2	0.0416334	0.379466	0.281794	0.147744	0.00011783	0.0645592	1
1893	ENSG00000168702	LRP1B	2	0.0414956	0.176477	0.125462	0.330743	0.0347431	3.05004e-223	1.15769e-217
559	ENSG00000111186	WNT5B	2	0.0414194	0.380036	0.281794	0.146985	0.000126096	0.055872	1
2	ENSG00000004534	RBM6	2	0.04122	0.372471	0.278496	0.148009	5.32337e-06	0.694428	1
815	ENSG00000125772	GPCPD1	2	0.0412176	0.254287	0.195646	0.210674	0.0127208	1.74656e-82	6.62935e-77
2554	ENSG00000214548	MEG3	2	0.0410245	0.401965	0.296174	0.138515	0.000397504	0.000686432	1
318	ENSG00000079691	CARMIL1	2	0.0404236	0.265755	0.205805	0.196417	0.0085248	8.03702e-56	3.05058e-50
631	ENSG00000114805	PLCH1	2	0.0404056	0.240448	0.186939	0.216143	0.0161319	3.45755e-104	1.31237e-98
2419	ENSG00000196187	TMEM63A	2	0.0400749	0.240685	0.185224	0.216359	0.0122714	1.25643e-79	4.76897e-74
2037	ENSG00000173320	STOX2	2	0.0400329	0.362715	0.273483	0.146382	8.29761e-05	0.120896	1
686	ENSG00000116539	ASH1L	2	0.0399464	0.377776	0.279288	0.14303	3.29067e-05	0.328695	1
890	ENSG00000131558	EXOC4	2	0.0399123	0.387952	0.291689	0.136832	0.000587188	3.68631e-05	1
1299	ENSG00000145431	PDGFC	2	0.0398674	0.39618	0.281794	0.141477	1.93676e-05	0.453655	1
596	ENSG00000112773	TENT5A	2	0.0394915	0.212883	0.162929	0.242385	0.0179506	8.98749e-116	3.41135e-110
1825	ENSG00000164808	SPIDR	2	0.0393015	0.369867	0.276517	0.14213	7.39053e-07	0.883623	1
2384	ENSG00000188559	RALGAPA2	2	0.039268	0.286377	0.219261	0.179092	0.00422403	1.69803e-28	6.44513e-23
143	ENSG00000055609	KMT2C	2	0.0392497	0.344951	0.258971	0.15156	0.000249168	0.0071922	1
2338	ENSG00000186153	WWOX	2	0.0390933	0.482191	0.313852	0.124559	0.00197831	3.57997e-14	1.35883e-08
1508	ENSG00000152520	PAN3	2	0.0389807	0.318846	0.249868	0.156005	0.000814041	1.18224e-06	0.448738
2464	ENSG00000196935	SRGAP1	2	0.0387406	0.294053	0.226385	0.171127	0.00316578	9.2842e-22	3.52397e-16
261	ENSG00000075420	FNDC3B	2	0.0387116	0.415952	0.306728	0.126208	0.00232222	2.25096e-16	8.54386e-11
1226	ENSG00000143995	MEIS1	2	0.0385566	0.35124	0.265567	0.145186	3.06958e-07	0.924842	1
1616	ENSG00000155974	GRIP1	2	0.0384782	0.315027	0.229156	0.167913	0.00247963	2.21905e-17	8.42277e-12
1285	ENSG00000145012	LPP	2	0.038474	0.448531	0.3281	0.117263	0.00838469	6.23705e-55	2.36737e-49
1155	ENSG00000140443	IGF1R	2	0.0382017	0.368054	0.275462	0.138682	0.000284492	0.00407838	1
2133	ENSG00000179241	LDLRAD3	2	0.0381128	0.265769	0.212401	0.179438	0.0049995	1.99103e-33	7.55728e-28
2638	ENSG00000249859	PVT1	2	0.0380851	0.250259	0.202243	0.188314	0.00781266	2.67975e-51	1.01714e-45
1267	ENSG00000144674	GOLGA4	2	0.0380825	0.27394	0.22058	0.172647	0.0029146	3.70958e-20	1.40803e-14
2298	ENSG00000185305	ARL15	2	0.0379948	0.36928	0.267942	0.141803	0.00017979	0.0224225	1
1819	ENSG00000164684	ZNF704	2	0.0378278	0.292189	0.215831	0.175266	0.00386092	3.47031e-26	1.31721e-20
1916	ENSG00000170293	CMTM8	2	0.0378195	0.23309	0.190501	0.198526	0.0089917	8.6996e-59	3.30207e-53
1043	ENSG00000136237	RAPGEF5	2	0.0377979	0.25604	0.201055	0.187997	0.00780912	2.8219e-51	1.0711e-45
706	ENSG00000118007	STAG1	2	0.0377485	0.427144	0.303694	0.124298	0.00285738	8.59809e-20	3.26354e-14
1261	ENSG00000144668	ITGA9	2	0.0373886	0.290373	0.218206	0.171345	0.00388525	2.42974e-26	9.22245e-21
2533	ENSG00000204406	MBD5	2	0.0373811	0.326772	0.252243	0.148195	2.99147e-05	0.351708	1
514	ENSG00000107104	KANK1	2	0.0373018	0.295437	0.220053	0.169513	0.00422146	1.7632e-28	6.69252e-23
2456	ENSG00000196782	MAML3	2	0.0372166	0.359521	0.258311	0.144077	2.18281e-05	0.426316	1
1558	ENSG00000153944	MSI2	2	0.0371282	0.344388	0.261609	0.141922	0.000137704	0.0457048	1
504	ENSG00000106078	COBL	2	0.037034	0.211099	0.170053	0.217779	0.0136791	1.40491e-88	5.33256e-83
422	ENSG00000100354	TNRC6B	2	0.0366949	0.349503	0.267678	0.137086	0.000619946	2.23652e-05	1
2283	ENSG00000185052	SLC24A3	2	0.0364949	0.257674	0.203034	0.179748	0.00466335	2.72911e-31	1.03588e-25
474	ENSG00000103978	TMEM87A	2	0.0364378	0.221221	0.176649	0.206272	0.00990202	1.43486e-64	5.44623e-59
2198	ENSG00000182541	LIMK2	2	0.0359315	0.213544	0.169129	0.21245	0.0103835	1.25241e-67	4.75372e-62
1170	ENSG00000140836	ZFHX3	2	0.0358845	0.291206	0.218865	0.163957	0.0016167	7.49942e-12	2.84653e-06
439	ENSG00000101333	PLCB4	2	0.0358109	0.231647	0.188391	0.190089	0.00610578	1.85999e-40	7.05989e-35
1536	ENSG00000152894	PTPRK	2	0.0357854	0.375774	0.271768	0.131676	0.00144421	9.66859e-11	3.66987e-05
2438	ENSG00000196628	TCF4	2	0.035566	0.253926	0.189446	0.187737	0.0055414	7.16434e-37	2.71934e-31
730	ENSG00000120071	KANSL1	2	0.0355537	0.333796	0.246834	0.144039	8.24896e-05	0.121991	1
1029	ENSG00000136068	FLNB	2	0.0353614	0.253841	0.205673	0.17193	0.00321539	4.48268e-22	1.70147e-16
413	ENSG00000100170	SLC5A1	2	0.0353613	0.114033	0.0994723	0.355488	0.0317576	4.58079e-204	1.73871e-198
880	ENSG00000131374	TBC1D5	2	0.035356	0.344464	0.256332	0.13793	0.000223317	0.0109418	1
1791	ENSG00000163947	ARHGEF3	2	0.0353161	0.292154	0.219921	0.160586	0.00121725	2.82302e-09	0.00107152
2470	ENSG00000197157	SND1	2	0.0352836	0.238226	0.195119	0.180831	0.0051315	2.88459e-34	1.09489e-28
11	ENSG00000005187	ACSM3	2	0.0351677	0.340606	0.231662	0.151806	0.000189202	0.019174	1
403	ENSG00000099260	PALMD	2	0.0349167	0.254679	0.20752	0.168257	0.00257612	5.36754e-18	2.03734e-12
2473	ENSG00000197321	SVIL	2	0.0347372	0.360323	0.259631	0.133795	0.00121904	2.74867e-09	0.0010433
2005	ENSG00000172264	MACROD2	2	0.0346682	0.336959	0.244987	0.14151	8.40303e-05	0.11856	1
287	ENSG00000076685	NT5C2	2	0.0346554	0.298709	0.228892	0.151405	0.000124052	0.0578978	1
1886	ENSG00000168137	SETD5	2	0.0344448	0.279818	0.222823	0.154584	0.000578716	4.1957e-05	1
1476	ENSG00000151882	CCL28	2	0.0343913	0.326642	0.23496	0.146371	0.000140783	0.0433496	1
1527	ENSG00000152818	UTRN	2	0.0343872	0.306152	0.241425	0.142435	3.59116e-05	0.307554	1
284	ENSG00000076641	PAG1	2	0.0343745	0.167871	0.135356	0.253956	0.021337	2.27257e-137	8.62589e-132
506	ENSG00000106261	ZKSCAN1	2	0.0341034	0.218563	0.180739	0.188689	0.00511734	3.54836e-34	1.34684e-28
538	ENSG00000109586	GALNT7	2	0.0340572	0.171458	0.140501	0.242398	0.016191	1.45165e-104	5.50999e-99
1796	ENSG00000164116	GUCY1A1	2	0.0340569	0.162049	0.136675	0.249181	0.0189426	4.27474e-122	1.62255e-116
1859	ENSG00000166833	NAV2	2	0.0338285	0.28208	0.218865	0.154563	0.000506341	0.00012727	1
802	ENSG00000124788	ATXN1	2	0.0336182	0.355552	0.250396	0.13426	0.00102681	4.84536e-08	0.0183913
224	ENSG00000073792	IGF2BP2	2	0.0335455	0.341217	0.257256	0.130397	0.00141857	1.41469e-10	5.36967e-05
1147	ENSG00000140396	NCOA2	2	0.0334484	0.28195	0.218074	0.153381	0.000287721	0.00387345	1
1896	ENSG00000169398	PTK2	2	0.033291	0.349727	0.261478	0.127319	0.00233438	1.88178e-16	7.14258e-11
2542	ENSG00000204764	RANBP17	2	0.0332443	0.272469	0.205937	0.16143	0.00125964	1.50154e-09	0.000569932
830	ENSG00000127914	AKAP9	2	0.0331944	0.27522	0.219789	0.151029	3.91436e-05	0.286743	1
1003	ENSG00000135090	TAOK3	2	0.0331831	0.295196	0.220317	0.150616	5.81703e-05	0.194065	1
1592	ENSG00000154447	SH3RF1	2	0.0331082	0.328017	0.237863	0.13919	0.000512075	0.000116526	1
907	ENSG00000132466	ANKRD17	2	0.0330264	0.294586	0.223087	0.148042	1.71351e-05	0.480919	1
1770	ENSG00000163590	PPM1L	2	0.0329847	0.291255	0.228628	0.144272	2.35407e-05	0.408731	1
1180	ENSG00000141376	BCAS3	2	0.032547	0.333244	0.24591	0.132353	0.00141251	1.54781e-10	5.87495e-05
1311	ENSG00000145687	SSBP2	2	0.0324116	0.298201	0.227177	0.142671	3.68756e-05	0.301149	1
2319	ENSG00000185630	PBX1	2	0.0324075	0.40386	0.29934	0.108263	0.0138811	7.29438e-90	2.7687e-84
2488	ENSG00000198363	ASPH	2	0.0322506	0.188473	0.153562	0.210017	0.00933274	5.9314e-61	2.25136e-55
662	ENSG00000115648	MLPH	2	0.0321609	0.182603	0.150528	0.213654	0.00879338	1.58183e-57	6.0041e-52
646	ENSG00000115464	USP34	2	0.0319453	0.287409	0.218206	0.1464	2.31672e-06	0.795509	1
1196	ENSG00000142192	APP	2	0.031881	0.288764	0.213588	0.149264	4.55267e-05	0.250607	1
1799	ENSG00000164142	FAM160A1	2	0.0318702	0.238455	0.192216	0.165804	0.00193292	6.99528e-14	2.65517e-08
954	ENSG00000133812	SBF2	2	0.0318285	0.297214	0.228364	0.139376	0.000271867	0.00499154	1
1189	ENSG00000141447	OSBPL1A	2	0.0318169	0.223746	0.174274	0.182568	0.00448064	3.96108e-30	1.50349e-24
1091	ENSG00000138735	PDE5A	2	0.0314443	0.190787	0.15343	0.204942	0.0075999	6.01702e-50	2.28386e-44
983	ENSG00000134644	PUM1	2	0.0313437	0.2881	0.221768	0.141336	6.67565e-05	0.164166	1
696	ENSG00000117114	ADGRL2	2	0.0313412	0.247547	0.202243	0.154968	0.000440069	0.000354122	1
335	ENSG00000081913	PHLPP1	2	0.0312527	0.197901	0.163061	0.191663	0.00645074	1.19728e-42	4.54446e-37
979	ENSG00000134533	RERG	2	0.0312237	0.22294	0.171372	0.182198	0.00453793	1.71198e-30	6.49809e-25
1104	ENSG00000138814	PPP3CA	2	0.0311997	0.255	0.198945	0.156826	0.000555229	6.0097e-05	1
654	ENSG00000115504	EHBP1	2	0.031123	0.267467	0.215435	0.144465	2.61513e-07	0.930614	1
1431	ENSG00000150760	DOCK1	2	0.0310583	0.272131	0.215172	0.144342	3.39344e-06	0.75378	1
1760	ENSG00000162946	DISC1	2	0.0310079	0.15594	0.128892	0.240573	0.0148488	5.08023e-96	1.92828e-90
371	ENSG00000088387	DOCK9	2	0.0309005	0.203548	0.161609	0.191204	0.00597519	1.25634e-39	4.76862e-34
2111	ENSG00000177685	CRACR2B	2	0.0306996	0.156249	0.129024	0.237938	0.0122731	1.22616e-79	4.6541e-74
282	ENSG00000076554	TPD52	2	0.0306835	0.200018	0.158971	0.193013	0.00589241	4.21694e-39	1.60061e-33
314	ENSG00000079482	OPHN1	2	0.03065	0.222461	0.1719	0.178302	0.00293505	2.74727e-20	1.04277e-14
540	ENSG00000109654	TRIM2	2	0.0306478	0.237833	0.194063	0.157927	0.000826747	9.76229e-07	0.370543
1652	ENSG00000156639	ZFAND3	2	0.0305857	0.302874	0.237731	0.128657	0.00188336	1.45414e-13	5.51943e-08
1375	ENSG00000147905	ZCCHC7	2	0.0305837	0.249036	0.203694	0.150145	0.000201493	0.0156482	1
716	ENSG00000118762	PKD2	2	0.0303716	0.205716	0.162929	0.18641	0.00550093	1.29521e-36	4.91617e-31
601	ENSG00000113269	RNF130	2	0.0303354	0.212954	0.167546	0.181057	0.00345064	1.42113e-23	5.39412e-18
2072	ENSG00000175198	PCCA	2	0.0303288	0.27175	0.219525	0.138156	0.000278549	0.00448489	1
480	ENSG00000104447	TRPS1	2	0.0303086	0.238029	0.188259	0.160995	0.00113364	9.81892e-09	0.00372693
702	ENSG00000117335	CD46	2	0.0298635	0.196586	0.16372	0.182405	0.0042191	1.82536e-28	6.92843e-23
2098	ENSG00000177200	CHD9	2	0.0298203	0.266262	0.215567	0.138334	0.00032186	0.00225171	1
843	ENSG00000128573	FOXP2	2	0.0297545	0.211081	0.161741	0.183963	0.00409996	1.04543e-27	3.96812e-22
327	ENSG00000081026	MAGI3	2	0.0297382	0.235818	0.191293	0.155459	0.000538239	7.79711e-05	1
943	ENSG00000133121	STARD13	2	0.0297373	0.293109	0.215172	0.138203	4.85169e-05	0.23562	1
1280	ENSG00000144868	TMEM108	2	0.0296733	0.254779	0.197625	0.150149	0.000787057	1.77606e-06	0.674131
2450	ENSG00000196739	COL27A1	2	0.029611	0.258359	0.206332	0.143511	0.000120503	0.0616019	1
1308	ENSG00000145685	LHFPL2	2	0.0295972	0.215164	0.170317	0.173778	0.00269194	9.77704e-19	3.71103e-13
457	ENSG00000102531	FNDC3A	2	0.0295734	0.230253	0.189578	0.155996	0.000484575	0.000177957	1
664	ENSG00000115760	BIRC6	2	0.0295054	0.245796	0.201187	0.146656	8.49926e-06	0.619615	1
550	ENSG00000109756	RAPGEF2	2	0.02949	0.231258	0.189578	0.155556	0.000365102	0.00113944	1
97	ENSG00000049759	NEDD4L	2	0.0294879	0.302325	0.23562	0.12515	0.00294138	2.50338e-20	9.50198e-15
1251	ENSG00000144407	PTH2R	2	0.0292419	0.0876172	0.0734828	0.397942	0.0247721	2.57349e-159	9.76811e-154
2585	ENSG00000224186	C5orf66	2	0.0291906	0.252102	0.196702	0.1484	1.96432e-06	0.811385	1
1484	ENSG00000152061	RABGAP1L	2	0.0291221	0.260409	0.209894	0.138746	8.14242e-05	0.124428	1
973	ENSG00000134278	SPIRE1	2	0.0289321	0.216377	0.169789	0.170401	0.00231136	2.64133e-16	1.00256e-10
1812	ENSG00000164494	PDSS2	2	0.0289272	0.228798	0.180079	0.160636	0.000946263	1.61946e-07	0.0614691
2332	ENSG00000185842	DNAH14	2	0.0288721	0.217801	0.179156	0.161156	0.00101918	5.43157e-08	0.0206164
496	ENSG00000105810	CDK6	2	0.0286497	0.273582	0.209631	0.136668	0.000381618	0.00087975	1
1551	ENSG00000153721	CNKSR3	2	0.028634	0.203213	0.153298	0.186786	0.00409745	1.08446e-27	4.11623e-22
2441	ENSG00000196712	NF1	2	0.0285416	0.262402	0.210158	0.13581	0.000578193	4.22941e-05	1
1875	ENSG00000167693	NXN	2	0.028485	0.320998	0.232982	0.122263	0.0038504	4.04907e-26	1.53689e-20
185	ENSG00000066468	FGFR2	2	0.0283132	0.334823	0.243404	0.116322	0.00589535	4.0394e-39	1.53322e-33
1499	ENSG00000152284	TCF7L1	2	0.0281405	0.284749	0.21781	0.129197	0.00182536	3.42546e-13	1.30019e-07
437	ENSG00000101236	RNF24	2	0.0281081	0.182347	0.143536	0.195826	0.00554467	6.82971e-37	2.59233e-31
354	ENSG00000084676	NCOA1	2	0.0280685	0.223746	0.18285	0.153506	0.000187351	0.019772	1
110	ENSG00000052126	PLEKHA5	2	0.0280625	0.251971	0.204222	0.137412	0.000204495	0.0148936	1
2622	ENSG00000234899	SOX9-AS1	2	0.028036	0.189092	0.152243	0.184153	0.00332632	8.80381e-23	3.34163e-17
848	ENSG00000128833	MYO5C	2	0.0279931	0.194548	0.156596	0.17876	0.00335728	5.59006e-23	2.1218e-17
1325	ENSG00000145996	CDKAL1	2	0.0278677	0.245732	0.201583	0.138244	0.000128731	0.0533705	1
2045	ENSG00000173473	SMARCC1	2	0.0278627	0.233583	0.180343	0.154498	0.000224926	0.0106583	1
591	ENSG00000112701	SENP6	2	0.0278567	0.226764	0.18971	0.146838	2.66266e-05	0.379613	1
118	ENSG00000052841	TTC17	2	0.0277208	0.240564	0.196306	0.141212	7.87424e-05	0.130805	1
1357	ENSG00000147044	CASK	2	0.0274779	0.223507	0.172296	0.159481	0.00054346	7.1973e-05	1
1019	ENSG00000135374	ELF5	2	0.0273938	0.13669	0.113456	0.241448	0.0118651	4.80835e-77	1.82509e-71
922	ENSG00000132669	RIN2	2	0.0273777	0.208329	0.167546	0.163404	0.00073234	4.06018e-06	1
2509	ENSG00000198887	SMC5	2	0.0273511	0.197584	0.166095	0.164672	0.00144327	9.8046e-11	3.72149e-05
1009	ENSG00000135333	EPHA7	2	0.0273216	0.181744	0.144195	0.189476	0.00488706	1.03231e-32	3.91832e-27
2631	ENSG00000244754	N4BP2L2	2	0.0272492	0.228065	0.177704	0.15334	0.000102725	0.0843904	1
634	ENSG00000114857	NKTR	2	0.0272442	0.211061	0.175594	0.155155	0.00025698	0.00634071	1
1243	ENSG00000144283	PKP4	2	0.0272292	0.331394	0.255673	0.1065	0.0129333	7.7836e-84	2.95439e-78
2027	ENSG00000173065	FAM222B	2	0.0271313	0.215131	0.165963	0.163478	0.000961876	1.28143e-07	0.0486387
322	ENSG00000080298	RFX3	2	0.0270307	0.218514	0.171768	0.157368	0.00042232	0.000466443	1
158	ENSG00000064042	LIMCH1	2	0.0268915	0.172476	0.143272	0.187696	0.00466736	2.57342e-31	9.76783e-26
2171	ENSG00000182185	RAD51B	2	0.026783	0.279396	0.217018	0.123413	0.00255709	7.10109e-18	2.69533e-12
508	ENSG00000106443	PHF14	2	0.0266291	0.201741	0.167282	0.159187	0.000530424	8.79033e-05	1
2052	ENSG00000174238	PITPNA	2	0.0266068	0.194316	0.152111	0.174917	0.00200317	2.48046e-14	9.41499e-09
901	ENSG00000132199	ENOSF1	2	0.0265619	0.231947	0.178364	0.14892	3.80681e-06	0.739728	1
1202	ENSG00000142197	DOP1B	2	0.0265516	0.132169	0.114644	0.231601	0.01084	1.57476e-70	5.97726e-65
2594	ENSG00000228639	ROCR	2	0.0264921	0.173552	0.13971	0.189622	0.00376005	1.52221e-25	5.7778e-20
152	ENSG00000056097	ZFR	2	0.0264691	0.206919	0.161741	0.163651	0.00106221	2.85357e-08	0.0108312
2312	ENSG00000185483	ROR1	2	0.0264351	0.210121	0.169261	0.156179	0.00114669	8.08176e-09	0.00306756
2411	ENSG00000196141	SPATS2L	2	0.0263649	0.247497	0.19934	0.132261	0.000818841	1.09973e-06	0.417419
778	ENSG00000123066	MED13L	2	0.026293	0.276374	0.218074	0.120569	0.00391655	1.53583e-26	5.82948e-21
16	ENSG00000006704	GTF2IRD1	2	0.0262536	0.231194	0.188918	0.138968	0.000173345	0.024972	1
1613	ENSG00000155792	DEPTOR	2	0.0262353	0.169848	0.138127	0.189937	0.00383946	4.75346e-26	1.80425e-20
1894	ENSG00000168785	TSPAN5	2	0.0261414	0.167671	0.133377	0.195996	0.0058471	8.18172e-39	3.1055e-33
613	ENSG00000113494	PRLR	2	0.0260417	0.148863	0.12124	0.214794	0.00882005	1.07101e-57	4.06519e-52
255	ENSG00000075413	MARK3	2	0.0259807	0.220173	0.177704	0.146202	3.26031e-06	0.758505	1
131	ENSG00000054267	ARID4B	2	0.0259125	0.222712	0.177177	0.146252	4.86114e-08	0.970054	1
1141	ENSG00000140386	SCAPER	2	0.0259092	0.234125	0.181794	0.142519	6.98151e-05	0.154821	1
1679	ENSG00000157764	BRAF	2	0.025779	0.227003	0.177704	0.145067	3.51018e-06	0.74972	1
1117	ENSG00000139132	FGD4	2	0.0254745	0.2224	0.180211	0.141359	4.62772e-05	0.246739	1
1614	ENSG00000155849	ELMO1	2	0.0254327	0.121499	0.0969657	0.262285	0.0131991	1.58826e-85	6.02848e-80
2520	ENSG00000204138	PHACTR4	2	0.0254176	0.220422	0.177045	0.143566	9.07288e-06	0.60804	1
2389	ENSG00000188994	ZNF292	2	0.0253408	0.220282	0.181135	0.139901	0.000169114	0.0268078	1
1334	ENSG00000146247	PHIP	2	0.0253243	0.219951	0.172032	0.147207	1.59383e-05	0.496653	1
2058	ENSG00000175029	CTBP2	2	0.0253044	0.225429	0.170449	0.148458	1.62185e-05	0.492894	1
2636	ENSG00000249592	AC139887.2	2	0.025296	0.158633	0.12876	0.196459	0.00489822	8.76716e-33	3.32772e-27
977	ENSG00000134532	SOX5	2	0.0251539	0.16372	0.129551	0.194161	0.00459955	6.94569e-31	2.63635e-25
2350	ENSG00000186566	GPATCH8	2	0.0251037	0.236809	0.187071	0.134193	0.000619606	2.24814e-05	1
1631	ENSG00000156110	ADK	2	0.0250965	0.267718	0.21504	0.116706	0.0050731	6.78032e-34	2.57358e-28
2053	ENSG00000174373	RALGAPA1	2	0.0249672	0.194326	0.156332	0.159706	0.00050843	0.000123244	1
2686	ENSG00000270647	TAF15	2	0.0248816	0.200684	0.164644	0.151124	0.000183172	0.0211943	1
30	ENSG00000010803	SCMH1	2	0.0248679	0.242818	0.185752	0.133877	0.000727073	4.3971e-06	1
156	ENSG00000061987	MON2	2	0.0248494	0.186707	0.156464	0.158818	0.00045407	0.000285078	1
38	ENSG00000011454	RABGAP1	2	0.0248344	0.216977	0.178496	0.139131	0.000218149	0.0119054	1
1566	ENSG00000154080	CHST9	2	0.024822	0.233709	0.177177	0.140097	6.06614e-05	0.184786	1
578	ENSG00000112379	ARFGEF3	2	0.0248195	0.12889	0.113325	0.219012	0.00884021	7.97519e-58	3.02711e-52
462	ENSG00000102908	NFAT5	2	0.0248192	0.305406	0.236148	0.1051	0.0136516	2.10176e-88	7.97758e-83
339	ENSG00000082805	ERC1	2	0.0246496	0.231074	0.184169	0.133842	0.000664973	1.12744e-05	1
1062	ENSG00000137693	YAP1	2	0.0245934	0.214548	0.179683	0.136871	0.000272021	0.00497922	1
2194	ENSG00000182463	TSHZ2	2	0.0245353	0.322451	0.229551	0.106883	0.00597446	1.2699e-39	4.82011e-34
2080	ENSG00000175455	CCDC14	2	0.0244814	0.181941	0.15066	0.162495	0.00109217	1.82379e-08	0.0069225
642	ENSG00000115306	SPTBN1	2	0.0244673	0.168189	0.140765	0.173816	0.00220387	1.28653e-15	4.88324e-10
241	ENSG00000075151	EIF4G3	2	0.024374	0.217878	0.169261	0.144002	5.88385e-06	0.679594	1
865	ENSG00000129636	ITFG1	2	0.02423	0.200523	0.160818	0.150667	8.96785e-05	0.106864	1
1493	ENSG00000152127	MGAT5	2	0.0241762	0.14725	0.123219	0.196205	0.00588385	4.7794e-39	1.8141e-33
2208	ENSG00000182670	TTC3	2	0.0241054	0.170485	0.144723	0.166562	0.00118437	4.60752e-09	0.00174886
1218	ENSG00000143919	CAMKMT	2	0.0240176	0.189833	0.151715	0.158307	0.00065591	1.2939e-05	1
1213	ENSG00000142949	PTPRF	2	0.023993	0.168583	0.143008	0.167774	0.0013353	4.87335e-10	0.000184976
1047	ENSG00000136560	TANK	2	0.0239699	0.163995	0.141161	0.169806	0.00182183	3.60872e-13	1.36975e-07
1345	ENSG00000146477	SLC22A3	2	0.0239046	0.112478	0.0976253	0.244861	0.00958852	1.4073e-62	5.34162e-57
269	ENSG00000075539	FRYL	2	0.0238813	0.206781	0.166359	0.143553	5.13089e-06	0.699729	1
2619	ENSG00000233008	LINC01725	2	0.0238668	0.204888	0.155013	0.153966	4.78372e-05	0.238929	1
529	ENSG00000107864	CPEB3	2	0.0237803	0.159151	0.130079	0.182814	0.00318839	6.66209e-22	2.5287e-16
1423	ENSG00000150347	ARID5B	2	0.0237751	0.22296	0.181794	0.13078	0.00124742	1.80114e-09	0.000683653
1588	ENSG00000154380	ENAH	2	0.0237356	0.197737	0.154485	0.153643	0.000341358	0.00165502	1
871	ENSG00000130396	AFDN	2	0.0237128	0.185275	0.156464	0.151554	0.000180068	0.022319	1
2684	ENSG00000270168	AC004233.2	2	0.0236415	0.0900921	0.0787599	0.300172	0.0201141	1.44401e-129	5.48095e-124
1090	ENSG00000138674	SEC31A	2	0.0236368	0.175618	0.140237	0.168549	0.0010569	3.08939e-08	0.0117263
455	ENSG00000102452	NALCN	2	0.0234578	0.0938641	0.0758575	0.309235	0.0172231	3.87976e-111	1.47263e-105
1177	ENSG00000141027	NCOR1	2	0.023448	0.192406	0.156464	0.149862	1.94302e-05	0.452926	1
878	ENSG00000131051	RBM39	2	0.0233966	0.179199	0.148285	0.157781	0.000360559	0.00122365	1
1414	ENSG00000149177	PTPRJ	2	0.0233352	0.17597	0.148945	0.15667	0.000594237	3.31017e-05	1
1765	ENSG00000163558	PRKCI	2	0.0233102	0.21154	0.172691	0.134982	0.000767946	2.37009e-06	0.899607
599	ENSG00000112964	GHR	2	0.0232861	0.149718	0.120053	0.193966	0.00489903	8.66327e-33	3.28828e-27
2020	ENSG00000172765	TMCC1	2	0.0232739	0.208215	0.163984	0.141928	6.57225e-06	0.662467	1
2231	ENSG00000183826	BTBD9	2	0.0232734	0.204012	0.159367	0.146037	2.05428e-06	0.807197	1
407	ENSG00000100142	POLR2F	2	0.0232247	0.108617	0.089314	0.260034	0.0129479	6.28319e-84	2.38488e-78
554	ENSG00000110075	PPP6R3	2	0.0231519	0.187465	0.156992	0.147472	1.83835e-05	0.46536	1
2359	ENSG00000186591	UBE2H	2	0.0231199	0.24511	0.188786	0.122466	0.00279673	2.09586e-19	7.95518e-14

## Sheet: 3 - Myoepi
	gene_id	gene_short_name	cell_group	marker_score	mean_expression	fraction_expressing	specificity	pseudo_R2	marker_test_p_value	marker_test_q_value
949	ENSG00000133392	MYH11	3	0.0540997	0.185584	0.0981157	0.551387	0.0565815	0	0
527	ENSG00000107796	ACTA2	3	0.0938023	0.286505	0.174832	0.536529	0.101236	0	0
1418	ENSG00000149591	TAGLN	3	0.0312193	0.0874874	0.0585464	0.533241	0.0322663	1.06758e-205	4.05218e-200
2637	ENSG00000249669	CARMN	3	0.0860517	0.255943	0.167564	0.513545	0.0915965	0	0
1837	ENSG00000164949	GEM	3	0.0255019	0.0711766	0.0514132	0.496019	0.0263116	7.76061e-168	2.94566e-162
175	ENSG00000065534	MYLK	3	0.0854321	0.263906	0.173351	0.492826	0.0903441	0	0
2409	ENSG00000196090	PTPRT	3	0.0309788	0.0952621	0.0647376	0.478529	0.0313304	9.70213e-200	3.6826e-194
177	ENSG00000066032	CTNNA2	3	0.0288257	0.103269	0.0613728	0.469682	0.0272411	9.72726e-174	3.69214e-168
1761	ENSG00000163017	ACTG2	3	0.0736635	0.27386	0.157604	0.467395	0.0734652	0	0
2682	ENSG00000269113	TRABD2B	3	0.0380849	0.114272	0.0835801	0.45567	0.0388003	2.20133e-247	8.35549e-242
431	ENSG00000100505	TRIM9	3	0.0347508	0.101071	0.0763122	0.455377	0.0356081	5.33086e-227	2.02341e-221
2051	ENSG00000174099	MSRB3	3	0.0387991	0.113886	0.0854643	0.45398	0.0391404	1.47494e-249	5.59836e-244
1853	ENSG00000166250	CLMP	3	0.0808981	0.284985	0.178735	0.452615	0.0827699	0	0
2507	ENSG00000198838	RYR3	3	0.0436604	0.141668	0.100538	0.434266	0.0434046	7.54978e-277	2.86564e-271
1048	ENSG00000137033	IL33	3	0.0460433	0.145179	0.109825	0.419242	0.0446462	8.30483e-285	3.15223e-279
992	ENSG00000134775	FHOD3	3	0.149198	0.610864	0.356393	0.418632	0.15217	0	0
2657	ENSG00000256654	AC005906.2	3	0.049504	0.168542	0.120996	0.409138	0.0462098	7.73645e-295	2.93649e-289
395	ENSG00000095637	SORBS1	3	0.121762	0.538441	0.300269	0.405509	0.110599	0	0
1663	ENSG00000156804	FBXO32	3	0.152776	0.729838	0.385195	0.396621	0.151196	0	0
1164	ENSG00000140538	NTRK3	3	0.0596971	0.218182	0.150606	0.396381	0.0564983	0	0
817	ENSG00000126785	RHOJ	3	0.0245931	0.0803971	0.0628533	0.391278	0.0229213	2.47556e-146	9.39638e-141
1439	ENSG00000150995	ITPR1	3	0.0476016	0.169394	0.123419	0.385692	0.0418475	7.09174e-267	2.69178e-261
1061	ENSG00000137573	SULF1	3	0.0227034	0.0832329	0.059354	0.382508	0.0187891	3.57677e-120	1.35762e-114
382	ENSG00000091136	LAMB1	3	0.12625	0.5406	0.33109	0.381316	0.122856	0	0
1215	ENSG00000143228	NUF2	3	0.0263014	0.0952889	0.0694482	0.37872	0.0239712	5.47657e-153	2.07872e-147
1382	ENSG00000148053	NTRK2	3	0.0642569	0.252754	0.170794	0.376224	0.0585815	0	0
2315	ENSG00000185532	PRKG1	3	0.184398	1.0256	0.492867	0.374134	0.174341	0	0
2377	ENSG00000187955	COL14A1	3	0.0613994	0.229955	0.164872	0.372406	0.0549423	0	0
2513	ENSG00000198947	DMD	3	0.243794	1.93647	0.676851	0.360189	0.233401	0	0
1153	ENSG00000140416	TPM1	3	0.0774713	0.33962	0.224764	0.344678	0.0612769	0	0
1810	ENSG00000164418	GRIK2	3	0.0372482	0.152055	0.108479	0.343367	0.0301341	3.9785e-192	1.5101e-186
216	ENSG00000069702	TGFBR3	3	0.115171	0.600797	0.34105	0.337695	0.105565	0	0
2221	ENSG00000183378	OVCH2	3	0.0277896	0.104402	0.0823688	0.33738	0.0215376	1.44398e-137	5.48085e-132
445	ENSG00000101773	RBBP8	3	0.0605476	0.25428	0.180215	0.335974	0.0496149	1.03346537196108e-316	3.92268317373778e-311
1722	ENSG00000158560	DYNC1I1	3	0.0364674	0.149563	0.108883	0.334923	0.0300207	2.0929e-191	7.94393e-186
298	ENSG00000077782	FGFR1	3	0.176481	1.10285	0.53459	0.330124	0.171159	0	0
720	ENSG00000119771	KLHL29	3	0.0627012	0.27808	0.190175	0.329703	0.0481535	2.55802e-307	9.70937e-302
2138	ENSG00000179915	NRXN1	3	0.0286628	0.128701	0.087214	0.328649	0.0212728	6.86033e-136	2.60395e-130
2369	ENSG00000187498	COL4A1	3	0.0444583	0.201129	0.137281	0.323848	0.0332127	9.99189e-212	3.79258e-206
840	ENSG00000128536	CDHR3	3	0.0318996	0.131465	0.0997308	0.319857	0.0251223	2.73839e-160	1.0394e-154
2139	ENSG00000180287	PLD5	3	0.09032	0.47249	0.28358	0.318499	0.0759145	0	0
2689	ENSG00000271758	AC044810.3	3	0.0511061	0.22975	0.164334	0.31099	0.0360063	1.53673e-229	5.8329e-224
774	ENSG00000122870	BICC1	3	0.0495204	0.226469	0.16245	0.304835	0.0387341	5.83498e-247	2.21476e-241
2330	ENSG00000185760	KCNQ5	3	0.075157	0.411048	0.248991	0.301847	0.0535831	0	0
1981	ENSG00000171724	VAT1L	3	0.0257973	0.121393	0.0861373	0.299491	0.0173818	2.82432e-111	1.07202e-105
1258	ENSG00000144642	RBMS3	3	0.0608971	0.301826	0.206057	0.295536	0.0398008	8.84282e-254	3.35643e-248
1278	ENSG00000144857	BOC	3	0.0676345	0.334764	0.231629	0.291996	0.0454232	8.62311e-290	3.27304e-284
1571	ENSG00000154122	ANKH	3	0.032492	0.152866	0.112113	0.289814	0.0206959	3.08035e-132	1.1692e-126
1776	ENSG00000163638	ADAMTS9	3	0.0737319	0.406481	0.255989	0.288027	0.0483315	0	6.97143e-303
1947	ENSG00000171132	PRKCE	3	0.0436711	0.211119	0.152894	0.285631	0.0270008	3.26687e-172	1.23999e-166
1033	ENSG00000136205	TNS3	3	0.0527133	0.275162	0.187214	0.281567	0.0315637	3.17877e-201	1.20655e-195
2404	ENSG00000189337	KAZN	3	0.188563	1.74499	0.671602	0.280767	0.143419	0	0
219	ENSG00000072110	ACTN1	3	0.0335713	0.16428	0.119919	0.279949	0.0195386	6.49327e-125	2.46462e-119
470	ENSG00000103404	USP31	3	0.0279631	0.137492	0.100135	0.279255	0.0164891	1.2352e-105	4.68839e-100
57	ENSG00000026508	CD44	3	0.0296144	0.155538	0.106191	0.278878	0.0142339	2.1485e-91	8.15496e-86
659	ENSG00000115641	FHL2	3	0.0400912	0.209083	0.143876	0.27865	0.0239252	1.07173e-152	4.06792e-147
1322	ENSG00000145808	ADAMTS19	3	0.040756	0.202319	0.146433	0.278324	0.0234807	7.04906e-150	2.67558e-144
220	ENSG00000073282	TP63	3	0.0609666	0.316066	0.220458	0.276546	0.0401119	9.05907e-256	3.43852e-250
934	ENSG00000132854	KANK4	3	0.0927046	0.565448	0.335935	0.27596	0.0555653	0	0
1934	ENSG00000170873	MTSS1	3	0.0903036	0.52962	0.32786	0.275433	0.0571887	0	0
2462	ENSG00000196924	FLNA	3	0.023149	0.113174	0.0841184	0.275195	0.0130692	4.8057e-84	1.82408e-78
597	ENSG00000112902	SEMA5A	3	0.0329218	0.170701	0.120188	0.273918	0.0198234	1.0242e-126	3.88751e-121
1922	ENSG00000170579	DLGAP1	3	0.0357592	0.206037	0.130821	0.273344	0.0201275	1.21991e-128	4.63035e-123
2604	ENSG00000230490	AL139383.1	3	0.0938325	0.611606	0.343607	0.273081	0.0535704	0	0
1276	ENSG00000144730	IL17RD	3	0.042963	0.227248	0.158546	0.270981	0.0236934	3.15927e-151	1.19915e-145
995	ENSG00000134871	COL4A2	3	0.0857701	0.508801	0.317093	0.270489	0.0533805	0	0
976	ENSG00000134508	CABLES1	3	0.0404278	0.210364	0.151952	0.266057	0.0201975	4.39498e-129	1.66819e-123
574	ENSG00000112182	BACH2	3	0.0363341	0.198111	0.137416	0.26441	0.0181586	3.47158e-116	1.31769e-110
771	ENSG00000122786	CALD1	3	0.0823742	0.475974	0.311978	0.264038	0.0457542	6.49474e-292	2.46518e-286
1068	ENSG00000137801	THBS1	3	0.0382197	0.231001	0.144818	0.263915	0.0194162	3.86088e-124	1.46546e-118
193	ENSG00000067113	PLPP1	3	0.0298052	0.156708	0.113324	0.263008	0.0162941	2.10551e-104	7.99181e-99
2236	ENSG00000183853	KIRREL1	3	0.0260135	0.133976	0.100538	0.258742	0.0133047	1.57113e-85	5.96346e-80
1129	ENSG00000139946	PELI2	3	0.0448929	0.246564	0.174159	0.25777	0.0217575	5.84319e-139	2.21788e-133
1026	ENSG00000135862	LAMC1	3	0.0340444	0.182287	0.134724	0.252697	0.0161406	1.96502e-103	7.45856e-98
2190	ENSG00000182389	CACNB4	3	0.0729634	0.468287	0.291925	0.249939	0.0428722	1.94303e-273	7.3751e-268
1733	ENSG00000160145	KALRN	3	0.057291	0.34421	0.229879	0.249223	0.0253271	1.37531e-161	5.22022e-156
1712	ENSG00000158467	AHCYL2	3	0.0790061	0.530795	0.323149	0.244488	0.0352541	9.67329e-225	3.67165e-219
312	ENSG00000079308	TNS1	3	0.0276756	0.156502	0.113594	0.243637	0.0107442	2.2073e-69	8.37815e-64
1953	ENSG00000171346	KRT15	3	0.0263495	0.155151	0.108345	0.243201	0.010682	5.44807e-69	2.0679e-63
2118	ENSG00000178031	ADAMTSL1	3	0.0376535	0.230066	0.155989	0.241385	0.0160972	3.69111e-103	1.40102e-97
79	ENSG00000048740	CELF2	3	0.0861943	0.594107	0.357604	0.241033	0.0397611	1.58671e-253	6.02261e-248
898	ENSG00000131711	MAP1B	3	0.0248662	0.141877	0.103499	0.240255	0.00961537	2.87912e-62	1.09281e-56
443	ENSG00000101680	LAMA1	3	0.043157	0.261779	0.179946	0.239833	0.0200529	3.61841e-128	1.37343e-122
1832	ENSG00000164830	OXR1	3	0.0396531	0.232176	0.165545	0.239531	0.0159032	6.1994e-102	2.35308e-96
2512	ENSG00000198929	NOS1AP	3	0.0355037	0.20732	0.148856	0.238511	0.0139443	1.44594e-89	5.48829e-84
128	ENSG00000053747	LAMA3	3	0.0281531	0.156537	0.118304	0.237972	0.0120087	2.35128e-77	8.92466e-72
1489	ENSG00000152104	PTPN14	3	0.0833743	0.592882	0.351009	0.237527	0.0358017	3.10502e-228	1.17856e-222
768	ENSG00000121989	ACVR2A	3	0.0409497	0.249746	0.173486	0.23604	0.01444	1.07508e-92	4.08062e-87
2482	ENSG00000197381	ADARB1	3	0.0231213	0.128232	0.0979812	0.235977	0.0084647	5.13537e-55	1.94921e-49
2555	ENSG00000214548	MEG3	3	0.106321	0.808606	0.451413	0.235529	0.0419687	1.18743e-267	4.5071e-262
186	ENSG00000066468	FGFR2	3	0.108397	0.842713	0.461238	0.235012	0.0495265	3.82664074803571e-316	1.45246272216892e-310
749	ENSG00000120594	PLXDC2	3	0.0432681	0.269038	0.184926	0.233975	0.0176772	3.83324e-113	1.45497e-107
1306	ENSG00000145675	PIK3R1	3	0.0326608	0.187812	0.141319	0.231114	0.0107359	2.49232e-69	9.46001e-64
1480	ENSG00000151914	DST	3	0.0416681	0.275221	0.180619	0.230696	0.0123365	2.01336e-79	7.64204e-74
1731	ENSG00000159788	RGS12	3	0.0351353	0.210063	0.152624	0.230208	0.0131526	1.43083e-84	5.43093e-79
950	ENSG00000133401	PDZD2	3	0.0365785	0.224248	0.159354	0.229542	0.0121205	4.63373e-78	1.75881e-72
1749	ENSG00000162496	DHRS3	3	0.0372123	0.242016	0.16245	0.22907	0.0125435	9.95206e-81	3.77746e-75
1611	ENSG00000155324	GRAMD2B	3	0.0319425	0.186543	0.139569	0.228865	0.0106089	1.57399e-68	5.97433e-63
433	ENSG00000100731	PCNX1	3	0.0374431	0.22405	0.164065	0.228222	0.0129669	2.12438e-83	8.06344e-78
294	ENSG00000077157	PPP1R12B	3	0.0507496	0.327244	0.223149	0.227424	0.0162792	2.61695e-104	9.93305e-99
1175	ENSG00000140873	ADAMTS18	3	0.0309584	0.203826	0.136474	0.226845	0.014989	3.68003e-96	1.39681e-90
297	ENSG00000077264	PAK3	3	0.0265129	0.160953	0.117227	0.226167	0.00868686	2.04479e-56	7.76134e-51
1920	ENSG00000170485	NPAS2	3	0.0456259	0.28828	0.202288	0.225549	0.0145737	1.5392e-93	5.84227e-88
2433	ENSG00000196588	MRTFA	3	0.0701931	0.522187	0.31319	0.224123	0.0242161	1.53217e-154	5.8156e-149
1738	ENSG00000161542	PRPSAP1	3	0.0323633	0.2044	0.145222	0.222854	0.00960172	3.51011e-62	1.33232e-56
2592	ENSG00000225746	MEG8	3	0.0328339	0.196123	0.147376	0.222791	0.00987711	6.45079e-64	2.4485e-58
2505	ENSG00000198795	ZNF521	3	0.0513968	0.352696	0.231898	0.221635	0.0166032	2.34722e-106	8.90925e-101
571	ENSG00000111912	NCOA7	3	0.022901	0.143702	0.103499	0.221267	0.00652705	8.32274e-43	3.15903e-37
1834	ENSG00000164904	ALDH7A1	3	0.039053	0.252108	0.177658	0.219821	0.0126869	1.24105e-81	4.7106e-76
60	ENSG00000038427	VCAN	3	0.0503415	0.346176	0.22961	0.219248	0.0177356	1.63734e-113	6.21478e-108
522	ENSG00000107518	ATRNL1	3	0.0376079	0.240857	0.171736	0.218987	0.0119141	9.27684e-77	3.52117e-71
2595	ENSG00000228639	ROCR	3	0.0331908	0.206794	0.153297	0.216513	0.00875473	7.63715e-57	2.8988e-51
1262	ENSG00000144668	ITGA9	3	0.0550211	0.394083	0.254778	0.215957	0.0174876	6.04916e-112	2.29605e-106
275	ENSG00000075651	PLD1	3	0.0339655	0.227068	0.157604	0.215511	0.00799958	4.37894e-52	1.6621e-46
182	ENSG00000066382	MPPED2	3	0.0554335	0.399928	0.257604	0.215189	0.0136413	1.18087e-87	4.48218e-82
2223	ENSG00000183580	FBXL7	3	0.0480592	0.334908	0.224092	0.214462	0.0156005	5.05932e-100	1.92035e-94
751	ENSG00000120738	EGR1	3	0.0232244	0.148009	0.108748	0.213561	0.00597626	2.4637e-39	9.35136e-34
435	ENSG00000100784	RPS6KA5	3	0.0395679	0.267276	0.185734	0.213036	0.01036	5.83281e-67	2.21394e-61
545	ENSG00000109686	SH3D19	3	0.0483043	0.340459	0.227322	0.212493	0.0138019	1.1454e-88	4.34754e-83
2623	ENSG00000234899	SOX9-AS1	3	0.0333809	0.223417	0.159758	0.208947	0.00673562	4.03563e-44	1.53179e-38
944	ENSG00000133121	STARD13	3	0.0657518	0.504438	0.314805	0.208865	0.0207509	1.38128e-132	5.24289e-127
2086	ENSG00000176533	GNG7	3	0.0336315	0.237254	0.163122	0.206173	0.00762302	1.03303e-49	3.92102e-44
418	ENSG00000100345	MYH9	3	0.0354862	0.255331	0.175505	0.202195	0.00659064	3.30772e-43	1.2555e-37
1867	ENSG00000167460	TPM4	3	0.0454183	0.379219	0.224764	0.202071	0.00858933	8.4187e-56	3.19545e-50
154	ENSG00000058272	PPP1R12A	3	0.0307736	0.217806	0.153163	0.200921	0.00530954	3.93103e-35	1.49208e-29
1281	ENSG00000144868	TMEM108	3	0.0483428	0.368789	0.243069	0.198885	0.0124226	5.75892e-80	2.18589e-74
2123	ENSG00000178568	ERBB4	3	0.107204	1.23626	0.540108	0.198487	0.0234129	1.89536e-149	7.19413e-144
447	ENSG00000101849	TBL1X	3	0.0440238	0.326474	0.225168	0.195515	0.0063589	9.54917e-42	3.62454e-36
1938	ENSG00000170919	TPT1-AS1	3	0.0299749	0.205152	0.154913	0.193496	0.00374877	2.76949e-25	1.0512e-19
1724	ENSG00000158966	CACHD1	3	0.0238683	0.160982	0.123688	0.192972	0.00336571	7.28929e-23	2.76677e-17
530	ENSG00000107957	SH3PXD2A	3	0.0363811	0.266447	0.188829	0.192667	0.00641746	4.08248e-42	1.54957e-36
2201	ENSG00000182621	PLCB1	3	0.115214	1.31767	0.599058	0.192325	0.0224285	3.28341e-143	1.24627e-137
975	ENSG00000134318	ROCK2	3	0.0244913	0.171897	0.127591	0.191952	0.00332411	1.33551e-22	5.06914e-17
1191	ENSG00000141622	RNF165	3	0.0232176	0.160197	0.120996	0.191887	0.00358398	3.0435e-24	1.15521e-18
1674	ENSG00000157110	RBPMS	3	0.0381108	0.296341	0.198923	0.191585	0.00476101	1.13164e-31	4.29533e-26
818	ENSG00000127124	HIVEP3	3	0.0361188	0.283786	0.188694	0.191414	0.00436175	3.73779e-29	1.41874e-23
450	ENSG00000101871	MID1	3	0.0400272	0.32576	0.210094	0.19052	0.00504636	1.79488e-33	6.81275e-28
1846	ENSG00000165392	WRN	3	0.028004	0.198796	0.149125	0.187789	0.00351205	8.66584e-24	3.28926e-18
938	ENSG00000133019	CHRM3	3	0.0696994	0.63578	0.371332	0.187701	0.015389	1.09644e-98	4.16172e-93
1010	ENSG00000135333	EPHA7	3	0.0237761	0.179289	0.126783	0.187533	0.00244436	4.95067e-17	1.87911e-11
1354	ENSG00000146776	ATXN7L1	3	0.0338031	0.259925	0.18035	0.18743	0.00380855	1.16087e-25	4.40628e-20
1883	ENSG00000168036	CTNNB1	3	0.02715	0.198947	0.145087	0.187129	0.00301985	1.12173e-20	4.25769e-15
1367	ENSG00000147862	NFIB	3	0.127105	1.66938	0.679408	0.187082	0.0235258	3.64814e-150	1.38471e-144
51	ENSG00000021645	NRXN3	3	0.0525926	0.449571	0.281696	0.1867	0.00670871	5.96305e-44	2.26337e-38
1286	ENSG00000145012	LPP	3	0.087342	0.823456	0.468102	0.186587	0.0113252	4.79994e-73	1.82189e-67
1465	ENSG00000151422	FER	3	0.0285045	0.207601	0.153028	0.186269	0.00290221	6.22715e-20	2.36361e-14
2180	ENSG00000182197	EXT1	3	0.0649077	0.594031	0.348721	0.186131	0.00799078	4.97573e-52	1.88862e-46
1340	ENSG00000146426	TIAM2	3	0.0336976	0.257498	0.1821	0.18505	0.00327039	2.91931e-22	1.10807e-16
625	ENSG00000114541	FRMD4B	3	0.0729307	0.681629	0.396366	0.183998	0.00910583	4.68236e-59	1.77727e-53
463	ENSG00000102908	NFAT5	3	0.0707464	0.629986	0.386406	0.183088	0.00854298	1.64928e-55	6.26009e-50
1467	ENSG00000151474	FRMD4A	3	0.0370363	0.317715	0.202961	0.18248	0.00408392	2.11897e-27	8.04289e-22
1905	ENSG00000169855	ROBO1	3	0.0232313	0.187522	0.128264	0.181121	0.00199296	3.63636e-14	1.38024e-08
1271	ENSG00000144677	CTDSPL	3	0.0371163	0.293231	0.205114	0.180954	0.00361746	1.87003e-24	7.09801e-19
1648	ENSG00000156299	TIAM1	3	0.028546	0.225657	0.158008	0.180662	0.00413706	9.78776e-28	3.7151e-22
2379	ENSG00000188153	COL4A5	3	0.0273875	0.208264	0.15249	0.179602	0.00240982	8.1978e-17	3.1116e-11
1128	ENSG00000139793	MBNL2	3	0.0284741	0.213529	0.158816	0.179291	0.00171207	2.23214e-12	8.47245e-07
262	ENSG00000075420	FNDC3B	3	0.069398	0.655886	0.388291	0.178727	0.00613511	2.45688e-40	9.32547e-35
242	ENSG00000075151	EIF4G3	3	0.0353342	0.288752	0.197981	0.178473	0.00341917	3.34797e-23	1.27077e-17
2692	ENSG00000272168	CASC15	3	0.0594323	0.545197	0.333378	0.178273	0.0055539	1.13218e-36	4.29738e-31
386	ENSG00000091409	ITGA6	3	0.0381166	0.312771	0.215343	0.177004	0.00278864	3.26057e-19	1.2376e-13
2483	ENSG00000197555	SIPA1L1	3	0.0293115	0.230743	0.166083	0.176486	0.00216811	2.80312e-15	1.06397e-09
191	ENSG00000066933	MYO9A	3	0.0257095	0.206525	0.145895	0.176219	0.00135451	4.29311e-10	0.000162952
2634	ENSG00000244879	GABPB1-AS1	3	0.0235017	0.174555	0.133378	0.176204	0.00119697	4.39533e-09	0.00166832
1295	ENSG00000145349	CAMK2D	3	0.0231424	0.187593	0.131494	0.175996	0.000910502	3.08515e-07	0.117102
757	ENSG00000121440	PDZRN3	3	0.067325	0.68897	0.384791	0.174965	0.00579072	3.63953e-38	1.38144e-32
2081	ENSG00000175455	CCDC14	3	0.0256647	0.200485	0.146703	0.174944	0.00149726	5.24317e-11	1.99013e-05
246	ENSG00000075223	SEMA3C	3	0.0236913	0.198297	0.135801	0.174456	0.00169141	3.02326e-12	1.14753e-06
234	ENSG00000073849	ST6GAL1	3	0.0264256	0.212912	0.153163	0.172533	0.00108686	2.24405e-08	0.00851765
1553	ENSG00000153815	CMIP	3	0.0313031	0.251296	0.181561	0.172411	0.00138823	2.61134e-10	9.91177e-05
1459	ENSG00000151322	NPAS3	3	0.0462055	0.421118	0.269314	0.171568	0.00176938	9.62848e-13	3.65465e-07
2088	ENSG00000176658	MYO1D	3	0.0399898	0.354661	0.233513	0.171253	0.00172819	1.76191e-12	6.68761e-07
49	ENSG00000018408	WWTR1	3	0.0252726	0.207428	0.147914	0.17086	0.00104987	3.88368e-08	0.0147411
2620	ENSG00000233008	LINC01725	3	0.0264902	0.233552	0.15572	0.170114	0.000405371	0.000638207	1
237	ENSG00000073921	PICALM	3	0.0229987	0.190209	0.135532	0.169692	0.000683095	9.29164e-06	1
2624	ENSG00000235244	DANT2	3	0.0283802	0.240853	0.167564	0.16937	0.000821777	1.16003e-06	0.440308
525	ENSG00000107779	BMPR1A	3	0.0248508	0.200929	0.147106	0.168931	0.000675438	1.04276e-05	1
292	ENSG00000077092	RARB	3	0.0232231	0.191517	0.13755	0.168833	0.000768348	2.58146e-06	0.979835
195	ENSG00000068305	MEF2A	3	0.0229351	0.17961	0.136339	0.168221	0.00075378	3.21172e-06	1
135	ENSG00000054654	SYNE2	3	0.0512336	0.469357	0.305518	0.167694	0.0024518	4.44126e-17	1.68575e-11
2307	ENSG00000185420	SMYD3	3	0.0314223	0.276651	0.188694	0.166524	0.00131161	8.0831e-10	0.000306807
2451	ENSG00000196739	COL27A1	3	0.037332	0.31339	0.224495	0.166293	0.000788828	1.89934e-06	0.720925
2526	ENSG00000204217	BMPR2	3	0.0403228	0.346133	0.242799	0.166074	0.00112622	1.25234e-08	0.00475345
423	ENSG00000100354	TNRC6B	3	0.0486976	0.446784	0.294482	0.165367	0.000817405	1.23841e-06	0.470058
2598	ENSG00000229807	XIST	3	0.0612543	0.638809	0.373351	0.164066	0.00147984	6.77521e-11	2.57164e-05
2442	ENSG00000196712	NF1	3	0.0393251	0.33479	0.240377	0.163598	0.000908963	3.15672e-07	0.119818
2142	ENSG00000180357	ZNF609	3	0.0332913	0.292773	0.204038	0.163162	0.00048579	0.000185279	1
779	ENSG00000123066	MED13L	3	0.0428779	0.406799	0.264468	0.162129	0.000389399	0.000817276	1
1083	ENSG00000138639	ARHGAP24	3	0.0350085	0.324499	0.217093	0.16126	0.000347697	0.00156382	1
475	ENSG00000104375	STK3	3	0.0243061	0.209471	0.150875	0.161101	0.000268194	0.00547727	1
1165	ENSG00000140718	FTO	3	0.0265105	0.218092	0.164603	0.161057	0.000304492	0.00308091	1
1358	ENSG00000147044	CASK	3	0.0256314	0.225519	0.159623	0.160574	0.000209805	0.0140249	1
1910	ENSG00000170153	RNF150	3	0.0258119	0.231748	0.160834	0.160487	0.000406339	0.000628721	1
375	ENSG00000088854	C20orf194	3	0.0303359	0.271098	0.189367	0.160196	0.000179452	0.023088	1
1860	ENSG00000166833	NAV2	3	0.0328506	0.294784	0.205518	0.159843	0.00026886	0.0054195	1
831	ENSG00000127914	AKAP9	3	0.0334497	0.295428	0.209825	0.159417	4.83534e-05	0.238267	1
98	ENSG00000049759	NEDD4L	3	0.0435699	0.412202	0.274563	0.158689	0.000235826	0.00920013	1
697	ENSG00000117114	ADGRL2	3	0.0287012	0.254086	0.181561	0.15808	3.24318e-05	0.334123	1
1500	ENSG00000152284	TCF7L1	3	0.0393308	0.370265	0.248991	0.157961	0.00019196	0.0187821	1
2099	ENSG00000177200	CHD9	3	0.0352659	0.316435	0.223419	0.157847	7.38279e-05	0.145048	1
250	ENSG00000075292	ZNF638	3	0.0262888	0.218935	0.166622	0.157775	4.46944e-05	0.256866	1
515	ENSG00000107104	KANK1	3	0.0284413	0.265061	0.182234	0.15607	0.00042106	0.000500857	1
1063	ENSG00000137693	YAP1	3	0.0286308	0.254489	0.18358	0.155958	2.97672e-05	0.354802	1
359	ENSG00000085224	ATRX	3	0.0242627	0.212749	0.15572	0.15581	2.40767e-05	0.405306	1
2609	ENSG00000230590	FTX	3	0.068156	0.77411	0.438762	0.155337	7.97315e-05	0.129926	1
2280	ENSG00000185046	ANKS1B	3	0.02262	0.207929	0.14576	0.155186	1.13698e-05	0.567411	1
1408	ENSG00000148737	TCF7L2	3	0.0391674	0.371142	0.25249	0.155124	9.34915e-05	0.101031	1
2675	ENSG00000263001	GTF2I	3	0.023161	0.200746	0.149394	0.155033	4.97981e-06	0.705086	1
592	ENSG00000112701	SENP6	3	0.0270992	0.243166	0.174966	0.154882	2.61094e-08	0.978137	1
170	ENSG00000065320	NTN1	3	0.0273881	0.254741	0.176985	0.154748	0.000177334	0.0239127	1
2534	ENSG00000204406	MBD5	3	0.0365289	0.344762	0.236608	0.154386	4.08427e-08	0.972658	1
1876	ENSG00000167693	NXN	3	0.0423654	0.434848	0.274563	0.154301	5.75227e-05	0.198339	1
1056	ENSG00000137177	KIF13A	3	0.0291308	0.273282	0.188964	0.154161	1.03416e-05	0.58548	1
1360	ENSG00000147050	KDM6A	3	0.0228551	0.201224	0.148318	0.154096	7.37625e-06	0.645076	1
1559	ENSG00000153944	MSI2	3	0.0401693	0.382978	0.260969	0.153924	6.55109e-06	0.664226	1
1385	ENSG00000148120	C9orf3	3	0.0325409	0.30011	0.211844	0.153608	1.34806e-05	0.533486	1
270	ENSG00000075539	FRYL	3	0.02454	0.225686	0.159892	0.153478	2.42858e-06	0.79155	1
1393	ENSG00000148498	PARD3	3	0.0789187	1.00184	0.514805	0.153298	0.000289657	0.00389496	1
1401	ENSG00000148655	LRMDA	3	0.0384603	0.39909	0.251279	0.153058	3.33664e-05	0.327254	1
2299	ENSG00000185305	ARL15	3	0.0401853	0.407468	0.262853	0.152881	1.48466e-05	0.513446	1
803	ENSG00000124788	ATXN1	3	0.041627	0.420789	0.272544	0.152735	8.15787e-05	0.125563	1
2474	ENSG00000197321	SVIL	3	0.0426771	0.427582	0.279812	0.152521	1.51588e-05	0.509051	1
635	ENSG00000114857	NKTR	3	0.0229397	0.206256	0.150471	0.152452	9.19846e-05	0.103821	1
606	ENSG00000113448	PDE4D	3	0.123831	2.70661	0.813324	0.152253	0.00137136	3.34847e-10	0.000127097
1349	ENSG00000146648	EGFR	3	0.0303493	0.288645	0.20148	0.150631	5.52545e-07	0.899679	1
2339	ENSG00000186153	WWOX	3	0.0506428	0.614598	0.33755	0.15003	3.4944e-05	0.316077	1
209	ENSG00000069667	RORA	3	0.0618627	0.724308	0.412651	0.149915	1.08948e-06	0.859491	1
1653	ENSG00000156639	ZFAND3	3	0.0381372	0.369546	0.254509	0.149846	2.94104e-05	0.357703	1
845	ENSG00000128585	MKLN1	3	0.0230858	0.20454	0.15424	0.149675	3.7759e-05	0.297341	1
2134	ENSG00000179241	LDLRAD3	3	0.0231442	0.209412	0.154643	0.149662	3.8991e-05	0.289592	1
1632	ENSG00000156110	ADK	3	0.0378025	0.369522	0.252894	0.14948	1.39539e-05	0.526388	1
1050	ENSG00000137145	DENND4C	3	0.0284372	0.263341	0.190848	0.149004	7.51601e-05	0.141471	1
1235	ENSG00000144036	EXOC6B	3	0.0403485	0.41297	0.271063	0.148853	1.03525e-05	0.585283	1
1335	ENSG00000146247	PHIP	3	0.0232234	0.22222	0.156528	0.148366	5.97922e-05	0.189713	1
2073	ENSG00000175198	PCCA	3	0.0312807	0.297415	0.211306	0.148036	0.000152641	0.0361367	1
1704	ENSG00000158321	AUTS2	3	0.102107	1.65422	0.696501	0.146601	0.000140225	0.0446062	1
1156	ENSG00000140443	IGF1R	3	0.0390864	0.395477	0.266756	0.146525	0.000169938	0.027041	1
2351	ENSG00000186566	GPATCH8	3	0.0273102	0.264821	0.18681	0.146192	0.000148552	0.0387223	1
915	ENSG00000132475	H3F3B	3	0.0249568	0.250039	0.171602	0.145434	0.000128416	0.0546155	1
665	ENSG00000115760	BIRC6	3	0.0253255	0.240407	0.175639	0.14419	0.000420999	0.000501328	1
409	ENSG00000100154	TTC28	3	0.0235724	0.234562	0.164872	0.142974	0.000421234	0.000499515	1
2390	ENSG00000188994	ZNF292	3	0.0236776	0.226495	0.16568	0.142912	0.000572489	4.94452e-05	1
3	ENSG00000004534	RBM6	3	0.0350838	0.355028	0.245895	0.142678	0.000723408	5.06708e-06	1
1227	ENSG00000143995	MEIS1	3	0.0338506	0.343023	0.237416	0.142579	0.000509857	0.000128257	1
31	ENSG00000010803	SCMH1	3	0.0263457	0.263089	0.185061	0.142363	0.000282626	0.0043542	1
1300	ENSG00000145431	PDGFC	3	0.0359264	0.398873	0.252624	0.142213	0.000621639	2.34855e-05	1
731	ENSG00000120071	KANSL1	3	0.031313	0.326702	0.220996	0.14169	0.000990627	9.36232e-08	0.0355362
1424	ENSG00000150347	ARID5B	3	0.0256285	0.247494	0.180888	0.141682	0.00059355	3.59275e-05	1
2271	ENSG00000184903	IMMP2L	3	0.0646365	0.848697	0.457201	0.141374	0.000617618	2.49575e-05	1
647	ENSG00000115464	USP34	3	0.0272387	0.273222	0.193405	0.140837	0.000694676	7.80509e-06	1
2586	ENSG00000224186	C5orf66	3	0.0230633	0.23537	0.163795	0.140805	0.00125548	1.85126e-09	0.000702676
707	ENSG00000118007	STAG1	3	0.0444138	0.501514	0.315882	0.140603	0.000447122	0.000335273	1
955	ENSG00000133812	SBF2	3	0.0292815	0.299963	0.208614	0.140362	0.00091078	3.07236e-07	0.116616
2661	ENSG00000257923	CUX1	3	0.0276452	0.272288	0.197712	0.139826	0.000542569	7.79072e-05	1
2030	ENSG00000173120	KDM2A	3	0.0229289	0.226343	0.164199	0.139641	0.000855481	7.01027e-07	0.266086
984	ENSG00000134644	PUM1	3	0.0272293	0.28304	0.195289	0.139431	0.000973967	1.19938e-07	0.0455244
908	ENSG00000132466	ANKRD17	3	0.0265502	0.272096	0.190579	0.139314	0.000911225	3.05207e-07	0.115846
1840	ENSG00000165238	WNK2	3	0.0231059	0.22612	0.165949	0.139235	0.0011865	5.13146e-09	0.00194773
687	ENSG00000116539	ASH1L	3	0.0339666	0.364102	0.24428	0.139048	0.00133828	5.45368e-10	0.000207003
2006	ENSG00000172264	MACROD2	3	0.0301665	0.328246	0.217497	0.138699	0.00116351	7.20979e-09	0.00273659
742	ENSG00000120549	KIAA1217	3	0.0851449	1.37293	0.615612	0.138309	0.00300179	1.45919e-20	5.53857e-15
1897	ENSG00000169398	PTK2	3	0.0358658	0.388687	0.259758	0.138074	0.0012117	3.53503e-09	0.00134178
2457	ENSG00000196782	MAML3	3	0.0299747	0.338441	0.2179	0.137561	0.00192174	1.0318e-13	3.91636e-08
1593	ENSG00000154447	SH3RF1	3	0.0299789	0.322298	0.218304	0.137326	0.00145306	1.00491e-10	3.81431e-05
1966	ENSG00000171634	BPTF	3	0.0321128	0.333899	0.235397	0.13642	0.00173044	1.70483e-12	6.47095e-07
364	ENSG00000087460	GNAS	3	0.0250978	0.271784	0.185195	0.135521	0.00221384	1.43639e-15	5.45204e-10
1451	ENSG00000151276	MAGI1	3	0.0421205	0.509483	0.310902	0.135478	0.00302824	9.92661e-21	3.7678e-15
2320	ENSG00000185630	PBX1	3	0.0457096	0.540164	0.337416	0.13547	0.00259704	5.33222e-18	2.02393e-12
2152	ENSG00000181722	ZBTB20	3	0.0449655	0.547291	0.333244	0.134933	0.00299914	1.51669e-20	5.75685e-15
1326	ENSG00000145996	CDKAL1	3	0.0237243	0.237223	0.176312	0.134558	0.00122028	3.11421e-09	0.00118205
1753	ENSG00000162599	NFIA	3	0.0637822	0.840719	0.476178	0.133946	0.00284308	1.47426e-19	5.5958e-14
1133	ENSG00000140262	TCF12	3	0.0385553	0.427965	0.288022	0.133863	0.00254725	1.10261e-17	4.18514e-12
1602	ENSG00000154556	SORBS2	3	0.0514194	0.690357	0.384926	0.133583	0.00334589	9.72738e-23	3.69218e-17
1181	ENSG00000141376	BCAS3	3	0.0303301	0.333413	0.229071	0.132405	0.00241452	7.65455e-17	2.90541e-11
225	ENSG00000073792	IGF2BP2	3	0.0298066	0.342364	0.227995	0.130734	0.00354593	5.29365e-24	2.00929e-18
89	ENSG00000049618	ARID1B	3	0.0394276	0.45583	0.303096	0.130083	0.00390231	2.97002e-26	1.12732e-20
891	ENSG00000131558	EXOC4	3	0.0325344	0.360252	0.251682	0.129268	0.00386467	5.13362e-26	1.94855e-20
1528	ENSG00000152818	UTRN	3	0.025442	0.269388	0.197039	0.129122	0.00294838	3.17769e-20	1.20614e-14
2172	ENSG00000182185	RAD51B	3	0.0267082	0.29602	0.206999	0.129026	0.00259553	5.45061e-18	2.06887e-12
1244	ENSG00000144283	PKP4	3	0.0356244	0.419942	0.2786	0.127869	0.00459437	1.27328e-30	4.83293e-25
144	ENSG00000055609	KMT2C	3	0.0241934	0.275504	0.189637	0.127578	0.00429311	1.01346e-28	3.84676e-23
1312	ENSG00000145687	SSBP2	3	0.0232105	0.257699	0.181965	0.127555	0.00328818	2.25319e-22	8.55233e-17
2257	ENSG00000184384	MAML2	3	0.0736751	1.2911	0.577793	0.127511	0.0101326	1.58273e-65	6.00749e-60
881	ENSG00000131374	TBC1D5	3	0.0270309	0.309199	0.212921	0.126953	0.00371613	4.45205e-25	1.68985e-19
2289	ENSG00000185104	FAF1	3	0.0289825	0.335503	0.229341	0.126373	0.00350062	1.02347e-23	3.88473e-18
1685	ENSG00000157827	FMNL2	3	0.026214	0.305747	0.207941	0.126065	0.00466199	4.76808e-31	1.8098e-25
1994	ENSG00000171988	JMJD1C	3	0.0422589	0.556831	0.340511	0.124104	0.00779752	8.2143e-51	3.11787e-45
2643	ENSG00000251562	MALAT1	3	0.108071	3.28419	0.879946	0.122815	0.0127535	4.71683e-82	1.79035e-76
2569	ENSG00000215386	MIR99AHG	3	0.0305582	0.370397	0.249394	0.122529	0.00790155	1.81584e-51	6.89231e-46
1205	ENSG00000142599	RERE	3	0.0484901	0.676352	0.400673	0.121022	0.0119283	7.55747e-77	2.86856e-71
927	ENSG00000132849	PATJ	3	0.0371481	0.483233	0.316689	0.117302	0.0135255	6.34647e-87	2.40891e-81
488	ENSG00000105738	SIPA1L3	3	0.025373	0.309205	0.216824	0.117021	0.00973976	4.7351e-63	1.79728e-57
2492	ENSG00000198589	LRBA	3	0.0246615	0.309539	0.212786	0.115898	0.00991852	3.53716e-64	1.34259e-58
2243	ENSG00000184305	CCSER1	3	0.0253755	0.33351	0.218977	0.115882	0.00857939	9.72487e-56	3.69123e-50
1442	ENSG00000151150	ANK3	3	0.0343975	0.480462	0.299462	0.114864	0.0157846	3.4812e-101	1.32134e-95
1537	ENSG00000152894	PTPRK	3	0.0232136	0.306656	0.206191	0.112583	0.0120759	8.85446e-78	3.36085e-72
1519	ENSG00000152767	FARP1	3	0.0273076	0.356391	0.244684	0.111604	0.0143122	6.88909e-92	2.61487e-86
1075	ENSG00000138101	DTNB	3	0.030472	0.471084	0.295559	0.1031	0.0270033	3.15026e-172	1.19573e-166
965	ENSG00000134138	MEIS2	3	0.0392301	0.672251	0.382369	0.102597	0.0333023	2.68321e-212	1.01845e-206
584	ENSG00000112699	GMDS	3	0.0581038	1.34131	0.597174	0.0972981	0.0656769	0	0
1742	ENSG00000162105	SHANK2	3	0.0237667	0.445476	0.277793	0.0855556	0.0575878	0	0

## Sheet: 4 - Excretory
	gene_id	gene_short_name	cell_group	marker_score	mean_expression	fraction_expressing	specificity	pseudo_R2	marker_test_p_value	marker_test_q_value
2083	ENSG00000175894	TSPEAR	4	0.0601801	0.140679	0.101753	0.591431	0.0614819	0	0
577	ENSG00000112232	KHDRBS2	4	0.0535999	0.1582	0.107816	0.497143	0.0513454	1.21103e-301	4.59667e-296
240	ENSG00000074590	NUAK1	4	0.0283699	0.0816678	0.0622645	0.455635	0.0256725	7.43377e-151	2.82161e-145
1506	ENSG00000152377	SPOCK1	4	0.0239775	0.0719346	0.0550549	0.43552	0.0212932	2.53795e-125	9.63321e-120
1323	ENSG00000145934	TENM2	4	0.0299486	0.0867767	0.0689825	0.434148	0.026321	1.21943e-154	4.62856e-149
324	ENSG00000080493	SLC4A4	4	0.0243278	0.0709204	0.0565296	0.430355	0.0214016	5.9258e-126	2.24923e-120
2014	ENSG00000172403	SYNPO2	4	0.0835158	0.272225	0.196461	0.425102	0.0749374	0	0
414	ENSG00000100234	TIMP3	4	0.0562537	0.285892	0.132722	0.423847	0.0435893	6.99432e-256	2.6548e-250
2095	ENSG00000176771	NCKAP5	4	0.143134	0.628415	0.366541	0.3905	0.12436	0	0
2487	ENSG00000197565	COL4A6	4	0.038431	0.127779	0.100115	0.383869	0.0313766	3.43058e-184	1.30213e-178
1700	ENSG00000158089	GALNT14	4	0.023313	0.0831469	0.0653777	0.35659	0.0185565	2.16302e-109	8.21008e-104
2119	ENSG00000178031	ADAMTSL1	4	0.0856553	0.367714	0.248566	0.344597	0.0643914	0	0
2278	ENSG00000185008	ROBO2	4	0.0869575	0.394767	0.256759	0.338674	0.0656295	0	0
2296	ENSG00000185274	GALNT17	4	0.0563712	0.236317	0.167459	0.336628	0.0408038	1.71628e-239	6.51442e-234
1954	ENSG00000171346	KRT15	4	0.0558465	0.235557	0.167295	0.333821	0.0380873	1.57283e-223	5.96994e-218
165	ENSG00000064655	EYA2	4	0.126509	0.611036	0.379158	0.333658	0.100584	0	0
2028	ENSG00000173068	BNC2	4	0.0266676	0.108011	0.0809438	0.329459	0.0182671	1.0434e-107	3.9604e-102
660	ENSG00000115641	FHL2	4	0.0537917	0.240031	0.173849	0.309416	0.0343405	1.50178e-201	5.70024e-196
899	ENSG00000131746	TNS4	4	0.0235243	0.0992763	0.0760282	0.309415	0.0144366	1.92442e-85	7.30446e-80
1027	ENSG00000136052	SLC41A2	4	0.0245514	0.103015	0.0797968	0.307674	0.014871	5.76261e-88	2.18729e-82
397	ENSG00000095777	MYO3A	4	0.0381781	0.155491	0.124857	0.305775	0.0294648	5.23046e-173	1.98531e-167
1575	ENSG00000154188	ANGPT1	4	0.0422675	0.195265	0.140423	0.301002	0.0239266	1.14001e-140	4.32708e-135
221	ENSG00000073282	TP63	4	0.0735038	0.352306	0.244798	0.300263	0.0470227	4.07153e-276	1.54541e-270
1034	ENSG00000136205	TNS3	4	0.0623574	0.296254	0.209405	0.297783	0.0365646	1.36297e-214	5.17336e-209
293	ENSG00000077092	RARB	4	0.0813293	0.397387	0.277241	0.293353	0.0497223	4.72898e-292	1.79496e-286
2380	ENSG00000188153	COL4A5	4	0.0793379	0.39601	0.27167	0.292038	0.0460581	1.98683e-270	7.54133e-265
1572	ENSG00000154122	ANKH	4	0.0354505	0.15328	0.122071	0.290409	0.0207464	3.88319e-122	1.47393e-116
1001	ENSG00000135063	FAM189A2	4	0.0310005	0.133221	0.106997	0.289733	0.0169564	4.3752e-100	1.66068e-94
888	ENSG00000131389	SLC6A6	4	0.0277899	0.128438	0.0966738	0.28746	0.0154369	2.96974e-91	1.12721e-85
471	ENSG00000103404	USP31	4	0.031771	0.142717	0.110601	0.287257	0.0177112	1.78573e-104	6.77804e-99
2347	ENSG00000186197	EDARADD	4	0.0243096	0.0990917	0.0848763	0.286412	0.0142281	3.12981e-84	1.18797e-78
1750	ENSG00000162496	DHRS3	4	0.0608948	0.314801	0.217926	0.279429	0.032794	1.72689e-192	6.5547e-187
875	ENSG00000130518	IQCN	4	0.0380341	0.181474	0.136326	0.278993	0.0204277	2.78329e-120	1.05644e-114
637	ENSG00000115112	TFCP2L1	4	0.142633	1.17576	0.513846	0.277579	0.101948	0	0
753	ENSG00000121064	SCPEP1	4	0.0238628	0.104345	0.0860233	0.277399	0.0125257	2.39922e-74	9.10663e-69
1904	ENSG00000169435	RASSF6	4	0.0390893	0.189843	0.141897	0.275476	0.0207233	5.28855e-122	2.00735e-116
555	ENSG00000110328	GALNT18	4	0.026854	0.127935	0.0989677	0.271341	0.0144548	1.50757e-85	5.72222e-80
1748	ENSG00000162390	ACOT11	4	0.0313487	0.144901	0.116172	0.269846	0.0160915	4.66686e-95	1.77138e-89
160	ENSG00000064115	TM7SF3	4	0.0351449	0.170224	0.131247	0.267777	0.017924	1.03431e-105	3.9259e-100
1983	ENSG00000171791	BCL2	4	0.0415624	0.213961	0.156317	0.265886	0.0219493	3.8203e-129	1.45006e-123
2055	ENSG00000174640	SLCO2A1	4	0.0330621	0.161702	0.126167	0.26205	0.0159353	3.76991e-94	1.43093e-88
2690	ENSG00000271758	AC044810.3	4	0.0364639	0.182221	0.139767	0.26089	0.0162805	3.71876e-96	1.41151e-90
2616	ENSG00000230937	MIR205HG	4	0.0249361	0.121281	0.0960184	0.259702	0.0107895	2.86293e-64	1.08667e-58
1084	ENSG00000138639	ARHGAP24	4	0.0991985	0.603746	0.384401	0.25806	0.0496178	1.95754e-291	7.43016e-286
1573	ENSG00000154175	ABI3BP	4	0.0306912	0.157103	0.119613	0.256587	0.014981	1.32353e-88	5.02369e-83
247	ENSG00000075223	SEMA3C	4	0.0548496	0.324458	0.216615	0.253213	0.02472	2.68741e-145	1.02005e-139
129	ENSG00000053747	LAMA3	4	0.0327444	0.165004	0.13223	0.247632	0.0142693	1.80368e-84	6.84616e-79
721	ENSG00000119771	KLHL29	4	0.0371709	0.189861	0.150582	0.246849	0.0154778	1.71849e-91	6.52281e-86
521	ENSG00000107438	PDLIM1	4	0.0272178	0.141583	0.110274	0.24682	0.0116774	2.01505e-69	7.64845e-64
65	ENSG00000039560	RAI14	4	0.0398268	0.208914	0.162215	0.245518	0.0165624	8.54722e-98	3.24423e-92
1587	ENSG00000154310	TNIK	4	0.0336999	0.186163	0.137801	0.244555	0.0129697	6.34606e-77	2.40875e-71
1275	ENSG00000144711	IQSEC1	4	0.0270202	0.142454	0.110765	0.243941	0.0114919	2.40119e-68	9.11409e-63
622	ENSG00000114423	CBLB	4	0.0425015	0.230371	0.175651	0.241965	0.0163394	1.69029e-96	6.41575e-91
812	ENSG00000125740	FOSB	4	0.0335045	0.217969	0.140095	0.239156	0.0119497	5.29689e-71	2.01052e-65
1909	ENSG00000170145	SIK2	4	0.0332703	0.186666	0.140587	0.236653	0.0112131	9.97505e-67	3.78619e-61
1216	ENSG00000143324	XPR1	4	0.025895	0.135433	0.109454	0.236582	0.00926048	2.12704e-55	8.07352e-50
1192	ENSG00000141622	RNF165	4	0.0376193	0.207744	0.161068	0.233561	0.01344	1.18077e-79	4.4818e-74
1212	ENSG00000142798	HSPG2	4	0.0273469	0.14705	0.117647	0.232449	0.00926196	2.08553e-55	7.91595e-50
1609	ENSG00000154655	L3MBTL4	4	0.0248196	0.139218	0.10716	0.231612	0.00825868	1.3781e-49	5.2308e-44
951	ENSG00000133401	PDZD2	4	0.0394951	0.22598	0.171063	0.23088	0.013125	7.95766e-78	3.02046e-72
2336	ENSG00000185942	NKAIN3	4	0.030652	0.175177	0.133213	0.230098	0.0106946	1.0175e-63	3.86209e-58
511	ENSG00000106571	GLI3	4	0.0314766	0.177329	0.137473	0.228965	0.0109296	4.40102e-65	1.67048e-59
575	ENSG00000112182	BACH2	4	0.0287454	0.162678	0.126167	0.227836	0.00934294	7.06987e-56	2.68348e-50
2216	ENSG00000183049	CAMK1D	4	0.0491402	0.305376	0.217434	0.226001	0.0197798	1.64509e-116	6.24418e-111
1727	ENSG00000159216	RUNX1	4	0.0581236	0.41536	0.259872	0.223662	0.0172067	1.53366e-101	5.82126e-96
485	ENSG00000105426	PTPRS	4	0.02559	0.142234	0.114698	0.223108	0.00762368	6.6518e-46	2.5248e-40
2551	ENSG00000211455	STK38L	4	0.0270861	0.156912	0.12158	0.222785	0.00787829	2.21772e-47	8.41771e-42
1346	ENSG00000146555	SDK1	4	0.0443343	0.273355	0.199082	0.222693	0.0165222	1.46298e-97	5.55297e-92
1935	ENSG00000170873	MTSS1	4	0.0609737	0.396314	0.275602	0.221238	0.0203248	1.10624e-119	4.19891e-114
171	ENSG00000065320	NTN1	4	0.061181	0.404789	0.278224	0.219898	0.0203897	4.63273e-120	1.75843e-114
531	ENSG00000107957	SH3PXD2A	4	0.0496876	0.315214	0.227101	0.21879	0.0150245	7.39591e-89	2.80723e-83
752	ENSG00000120738	EGR1	4	0.026481	0.151376	0.121907	0.217222	0.0073772	1.79008e-44	6.79455e-39
1490	ENSG00000152104	PTPN14	4	0.0704932	0.513177	0.330985	0.21298	0.0194372	1.62469e-114	6.16676e-109
1622	ENSG00000156011	PSD3	4	0.0269458	0.158045	0.127314	0.211647	0.00782495	4.52217e-47	1.71646e-41
576	ENSG00000112186	CAP2	4	0.024178	0.14173	0.114534	0.211099	0.00590023	6.65324e-36	2.52534e-30
2434	ENSG00000196588	MRTFA	4	0.0637877	0.479713	0.303457	0.210203	0.0153161	1.49493e-90	5.67423e-85
2348	ENSG00000186314	PRELID2	4	0.0312225	0.202885	0.149107	0.209396	0.0070181	2.1688e-42	8.23201e-37
600	ENSG00000112964	GHR	4	0.02611	0.165365	0.124857	0.20912	0.00593201	4.35071e-36	1.65138e-30
310	ENSG00000078295	ADCY2	4	0.0256793	0.158585	0.123054	0.208683	0.00562852	2.51276e-34	9.53756e-29
2547	ENSG00000205268	PDE7A	4	0.0609063	0.437064	0.292315	0.208358	0.0148884	4.57059e-88	1.73484e-82
52	ENSG00000021645	NRXN3	4	0.0670765	0.517171	0.32312	0.20759	0.0150475	5.43926e-89	2.06456e-83
2693	ENSG00000272168	CASC15	4	0.0828128	0.658534	0.402589	0.205701	0.0207383	4.32479e-122	1.64154e-116
1419	ENSG00000149948	HMGA2	4	0.0295343	0.18876	0.145175	0.20344	0.00748704	4.12706e-45	1.56649e-39
295	ENSG00000077157	PPP1R12B	4	0.0417674	0.28149	0.2058	0.202951	0.00729212	5.57749e-44	2.11703e-38
1082	ENSG00000138119	MYOF	4	0.0244381	0.15717	0.12076	0.202369	0.00443204	2.23493e-27	8.48305e-22
2518	ENSG00000203804	ADAMTSL4-AS1	4	0.0269321	0.189484	0.133705	0.20143	0.00554228	7.95797e-34	3.02058e-28
1725	ENSG00000158966	CACHD1	4	0.0257097	0.166948	0.129608	0.198364	0.00376044	1.79636e-23	6.81835e-18
1911	ENSG00000170153	RNF150	4	0.0427968	0.306262	0.215796	0.198321	0.00822919	2.04334e-49	7.75581e-44
2267	ENSG00000184640	SEPT9	4	0.0328063	0.222657	0.16582	0.197843	0.00565462	1.77292e-34	6.72941e-29
2321	ENSG00000185630	PBX1	4	0.0996363	0.886477	0.504342	0.197557	0.0202055	5.47264e-119	2.07723e-113
769	ENSG00000121989	ACVR2A	4	0.0292245	0.193057	0.150418	0.194289	0.00426439	2.10721e-26	7.99824e-21
1567	ENSG00000154080	CHST9	4	0.0455165	0.35639	0.235622	0.193176	0.006522	1.63931e-39	6.22228e-34
1481	ENSG00000151914	DST	4	0.029679	0.216619	0.154186	0.192488	0.0031438	6.99143e-20	2.65371e-14
1548	ENSG00000153707	PTPRD	4	0.040567	0.319561	0.212027	0.19133	0.00518126	9.92996e-32	3.76907e-26
2412	ENSG00000196141	SPATS2L	4	0.054416	0.400717	0.284942	0.190972	0.00839096	2.35461e-50	8.93731e-45
1093	ENSG00000138759	FRAS1	4	0.0247134	0.175257	0.129772	0.190436	0.00271485	2.21803e-17	8.41888e-12
1554	ENSG00000153815	CMIP	4	0.0409801	0.285995	0.215468	0.190191	0.0056903	1.10038e-34	4.17669e-29
916	ENSG00000132475	H3F3B	4	0.0460408	0.355218	0.24234	0.189984	0.00654256	1.24551e-39	4.72753e-34
1350	ENSG00000146648	EGFR	4	0.0516986	0.387872	0.274127	0.188593	0.00793617	1.02361e-47	3.88528e-42
1259	ENSG00000144642	RBMS3	4	0.0244431	0.165001	0.130592	0.187173	0.00300564	4.46538e-19	1.69491e-13
2013	ENSG00000172292	CERS6	4	0.0233277	0.151328	0.124693	0.187082	0.00326257	1.42114e-20	5.39415e-15
1877	ENSG00000167693	NXN	4	0.0656768	0.555599	0.353269	0.185912	0.00895002	1.34519e-53	5.10589e-48
1868	ENSG00000167460	TPM4	4	0.0399114	0.338746	0.21514	0.185513	0.00413896	1.12957e-25	4.28746e-20
1906	ENSG00000169855	ROBO1	4	0.026662	0.19213	0.144519	0.184488	0.00356498	2.46489e-22	9.35587e-17
2085	ENSG00000176463	SLCO3A1	4	0.0222844	0.150925	0.120924	0.184284	0.00341207	1.91408e-21	7.26518e-16
1438	ENSG00000150907	FOXO1	4	0.022696	0.159557	0.124201	0.182736	0.0025457	2.15538e-16	8.1811e-11
2140	ENSG00000180287	PLD5	4	0.0283575	0.225572	0.155825	0.181983	0.00389683	2.89036e-24	1.09708e-18
1835	ENSG00000164904	ALDH7A1	4	0.0274025	0.196423	0.150582	0.181977	0.00300359	4.58971e-19	1.7421e-13
2222	ENSG00000183579	ZNRF3	4	0.0257717	0.179619	0.141734	0.181832	0.00294567	9.98775e-19	3.79101e-13
1460	ENSG00000151322	NPAS3	4	0.0540179	0.453962	0.297395	0.181637	0.00458823	2.76477e-28	1.04941e-22
419	ENSG00000100345	MYH9	4	0.029427	0.221562	0.162051	0.181591	0.00244079	8.83981e-16	3.35529e-10
1341	ENSG00000146426	TIAM2	4	0.0348592	0.251049	0.192037	0.181523	0.00342955	1.51417e-21	5.74727e-16
1236	ENSG00000144036	EXOC6B	4	0.0635575	0.533917	0.351139	0.181004	0.00745266	6.53248e-45	2.47951e-39
61	ENSG00000038427	VCAN	4	0.0361282	0.265335	0.20154	0.179261	0.00521228	6.55888e-32	2.48953e-26
2219	ENSG00000183117	CSMD1	4	0.0251642	0.21573	0.140587	0.178994	0.00215908	3.92717e-14	1.49062e-08
2484	ENSG00000197555	SIPA1L1	4	0.0315206	0.234705	0.176307	0.178783	0.00284324	3.95199e-18	1.50004e-12
1544	ENSG00000153250	RBMS1	4	0.0231873	0.165223	0.130592	0.177556	0.00210191	8.48832e-14	3.22188e-08
727	ENSG00000119866	BCL11A	4	0.0299811	0.231043	0.170408	0.175937	0.00219234	2.50826e-14	9.52051e-09
1386	ENSG00000148120	C9orf3	4	0.0443235	0.356092	0.253318	0.174972	0.00275431	1.30512e-17	4.9538e-12
1301	ENSG00000145431	PDGFC	4	0.0589736	0.522827	0.337375	0.174801	0.00496828	1.71328e-30	6.50302e-25
2678	ENSG00000267374	AC016205.1	4	0.0395108	0.360406	0.226282	0.174609	0.0116585	2.59391e-69	9.84562e-64
743	ENSG00000120549	KIAA1217	4	0.130669	1.86304	0.748484	0.174578	0.0140293	4.46497e-83	1.69475e-77
2191	ENSG00000182389	CACNB4	4	0.0359374	0.288212	0.207603	0.173107	0.00460272	2.27743e-28	8.64435e-23
2224	ENSG00000183580	FBXL7	4	0.03276	0.25127	0.189907	0.172506	0.00319826	3.36734e-20	1.27813e-14
2360	ENSG00000186591	UBE2H	4	0.0426851	0.381308	0.248566	0.171725	0.0015721	1.09358e-10	4.15085e-05
641	ENSG00000115183	TANC1	4	0.0279288	0.197829	0.163854	0.170449	0.00188396	1.60788e-12	6.10298e-07
2587	ENSG00000224186	C5orf66	4	0.0362713	0.300129	0.213993	0.169497	0.000825512	2.92615e-06	1
451	ENSG00000101871	MID1	4	0.0333215	0.278578	0.196952	0.169185	0.00142584	7.95741e-10	0.000302036
2340	ENSG00000186153	WWOX	4	0.0684374	0.71488	0.406521	0.168349	0.00565792	1.69638e-34	6.43888e-29
1871	ENSG00000167522	ANKRD11	4	0.0318925	0.250011	0.19007	0.167793	0.00134175	2.4959e-09	0.00094736
2308	ENSG00000185420	SMYD3	4	0.0332623	0.278765	0.198591	0.167492	0.00167945	2.55448e-11	9.69593e-06
708	ENSG00000118007	STAG1	4	0.065186	0.625634	0.391611	0.166456	0.00377544	1.46925e-23	5.57676e-18
348	ENSG00000083307	GRHL2	4	0.0351277	0.281971	0.211208	0.166318	0.00111599	5.42049e-08	0.0205743
1985	ENSG00000171843	MLLT3	4	0.0306231	0.258202	0.184172	0.166275	0.000814301	3.41613e-06	1
2625	ENSG00000235244	DANT2	4	0.0289999	0.233475	0.175324	0.165408	0.000933403	6.62012e-07	0.251277
2662	ENSG00000257923	CUX1	4	0.0409121	0.33741	0.248402	0.164701	0.00151223	2.46309e-10	9.34907e-05
698	ENSG00000117114	ADGRL2	4	0.0331598	0.263001	0.204326	0.162289	0.000773811	5.97947e-06	1
1633	ENSG00000156110	ADK	4	0.0471552	0.410759	0.291004	0.162043	0.00132216	3.25814e-09	0.00123668
1182	ENSG00000141376	BCAS3	4	0.0465324	0.431486	0.288547	0.161265	0.000587951	7.94468e-05	1
239	ENSG00000074054	CLASP1	4	0.0237274	0.192353	0.147141	0.161256	0.000333425	0.00296333	1
996	ENSG00000134871	COL4A2	4	0.0316738	0.25605	0.196952	0.160819	0.00154059	1.67649e-10	6.36337e-05
2258	ENSG00000184384	MAML2	4	0.111255	1.74196	0.693757	0.160365	0.00244578	8.26504e-16	3.13713e-10
235	ENSG00000073849	ST6GAL1	4	0.0234488	0.192378	0.146813	0.159719	0.000205241	0.0197358	1
2452	ENSG00000196739	COL27A1	4	0.0353424	0.297067	0.221367	0.159656	0.000230384	0.0135108	1
1057	ENSG00000137177	KIF13A	4	0.0330311	0.285725	0.207111	0.159485	0.000478274	0.000372296	1
1560	ENSG00000153944	MSI2	4	0.0450716	0.400539	0.282976	0.159277	0.000497204	0.00028481	1
210	ENSG00000069667	RORA	4	0.0709517	0.783645	0.445682	0.159198	0.000999154	2.68407e-07	0.101878
187	ENSG00000066468	FGFR2	4	0.0531815	0.502045	0.335081	0.158712	0.00169815	1.98333e-11	7.52806e-06
619	ENSG00000114126	TFDP2	4	0.031249	0.270961	0.197772	0.158006	0.000383044	0.00144766	1
489	ENSG00000105738	SIPA1L3	4	0.0505238	0.456594	0.32017	0.157803	0.000657147	3.02135e-05	1
1245	ENSG00000144283	PKP4	4	0.0568501	0.552283	0.360478	0.157707	0.000687564	1.9783e-05	1
1468	ENSG00000151474	FRMD4A	4	0.0298294	0.261757	0.189415	0.157482	0.000784262	5.17444e-06	1
1394	ENSG00000148498	PARD3	4	0.0858718	1.03208	0.5476	0.156815	0.00176939	7.56543e-12	2.87158e-06
226	ENSG00000073792	IGF2BP2	4	0.0460837	0.434064	0.293954	0.156772	0.000333235	0.00297151	1
2475	ENSG00000197321	SVIL	4	0.0461816	0.439041	0.296739	0.15563	0.000270742	0.00741412	1
876	ENSG00000130723	PRRC2B	4	0.0230634	0.185062	0.148288	0.155531	0.000120687	0.0738223	1
2424	ENSG00000196284	SUPT3H	4	0.0262	0.229824	0.168606	0.155392	7.69693e-05	0.153391	1
464	ENSG00000102908	NFAT5	4	0.0533134	0.505212	0.344421	0.154791	0.000590689	7.64575e-05	1
1692	ENSG00000157837	SPPL3	4	0.0237549	0.199118	0.153531	0.154724	0.000105873	0.0940527	1
311	ENSG00000078699	CBFA2T2	4	0.0231919	0.188045	0.15009	0.15452	8.35934e-05	0.136798	1
14	ENSG00000005339	CREBBP	4	0.0246068	0.206747	0.159266	0.154501	0.000109481	0.0886257	1
1852	ENSG00000166233	ARIH1	4	0.0230317	0.185729	0.149271	0.154294	9.89923e-05	0.105431	1
2007	ENSG00000172264	MACROD2	4	0.038442	0.377182	0.249222	0.154248	2.80829e-05	0.388496	1
1778	ENSG00000163681	SLMAP	4	0.0255467	0.216148	0.16582	0.154063	4.97059e-05	0.251269	1
1327	ENSG00000145996	CDKAL1	4	0.0336966	0.283089	0.218745	0.154045	0.00028501	0.0060088	1
2181	ENSG00000182197	EXT1	4	0.0472191	0.462139	0.307062	0.153777	0.000453555	0.0005287	1
892	ENSG00000131558	EXOC4	4	0.0477173	0.449363	0.31165	0.153112	8.04522e-05	0.1444	1
2173	ENSG00000182185	RAD51B	4	0.0397707	0.369914	0.259872	0.15304	0.0002114	0.0179788	1
2527	ENSG00000204217	BMPR2	4	0.0348799	0.310334	0.228248	0.152816	5.42459e-05	0.230713	1
1792	ENSG00000163947	ARHGEF3	4	0.0296975	0.272263	0.19515	0.152178	2.59118e-05	0.407476	1
534	ENSG00000108306	FBXL20	4	0.0225629	0.199578	0.148779	0.151654	8.08035e-07	0.883703	1
2272	ENSG00000184903	IMMP2L	4	0.0748156	0.922581	0.496477	0.150693	0.00019236	0.0240089	1
2031	ENSG00000173120	KDM2A	4	0.0291831	0.250017	0.193675	0.150681	2.83524e-05	0.386229	1
780	ENSG00000123066	MED13L	4	0.0389479	0.368486	0.259053	0.150347	3.41945e-06	0.763482	1
1064	ENSG00000137693	YAP1	4	0.0279339	0.242536	0.18581	0.150336	5.4612e-07	0.904281	1
819	ENSG00000127124	HIVEP3	4	0.0232274	0.205967	0.154842	0.150007	3.30766e-06	0.767267	1
2100	ENSG00000177200	CHD9	4	0.034006	0.294751	0.227429	0.149523	9.50665e-06	0.615854	1
2153	ENSG00000181722	ZBTB20	4	0.0572119	0.624504	0.383254	0.149279	3.86116e-07	0.919458	1
1898	ENSG00000169398	PTK2	4	0.0442182	0.430342	0.296248	0.149261	2.4136e-05	0.424026	1
579	ENSG00000112531	QKI	4	0.0232615	0.201963	0.155989	0.149123	9.80405e-06	0.610386	1
1402	ENSG00000148655	LRMDA	4	0.0378682	0.385639	0.253973	0.149103	7.89814e-05	0.148122	1
1051	ENSG00000137145	DENND4C	4	0.0301213	0.263543	0.202032	0.149092	6.71866e-07	0.89389	1
688	ENSG00000116539	ASH1L	4	0.0419322	0.398689	0.281337	0.149046	8.65698e-06	0.632089	1
271	ENSG00000075539	FRYL	4	0.0246511	0.217017	0.165492	0.148956	2.8984e-06	0.781751	1
2105	ENSG00000177565	TBL1XR1	4	0.0240212	0.208062	0.161396	0.148834	1.99882e-05	0.466904	1
846	ENSG00000128585	MKLN1	4	0.0242629	0.202746	0.163198	0.148671	1.60597e-08	0.983547	1
2405	ENSG00000189337	KAZN	4	0.0642992	0.752474	0.43323	0.148418	0.00142425	8.13197e-10	0.000308662
1272	ENSG00000144677	CTDSPL	4	0.0265239	0.225932	0.178765	0.148373	6.68226e-05	0.183443	1
251	ENSG00000075292	ZNF638	4	0.0237447	0.201377	0.160413	0.148022	6.16008e-05	0.201534	1
2038	ENSG00000173320	STOX2	4	0.0390859	0.367898	0.264132	0.147978	9.29938e-06	0.619728	1
1654	ENSG00000156639	ZFAND3	4	0.0389173	0.363246	0.263149	0.14789	4.83405e-06	0.720508	1
410	ENSG00000100154	TTC28	4	0.0267398	0.244721	0.181058	0.147686	9.33184e-06	0.619118	1
2599	ENSG00000229807	XIST	4	0.0494934	0.555202	0.335737	0.147417	0.000112367	0.0845292	1
1826	ENSG00000164808	SPIDR	4	0.0412515	0.387892	0.279862	0.147399	8.20935e-05	0.14037	1
2143	ENSG00000180357	ZNF609	4	0.028638	0.255069	0.194986	0.146872	5.11216e-06	0.712927	1
119	ENSG00000052841	TTC17	4	0.0289666	0.252873	0.197444	0.146708	6.38236e-06	0.680997	1
1118	ENSG00000139132	FGD4	4	0.0256471	0.233436	0.174832	0.146696	4.80921e-05	0.259111	1
1667	ENSG00000156831	NSMCE2	4	0.0263423	0.232439	0.179912	0.146418	4.28358e-06	0.736272	1
376	ENSG00000088854	C20orf194	4	0.0255705	0.239737	0.175324	0.145847	0.000154392	0.0431764	1
1443	ENSG00000151150	ANK3	4	0.0579437	0.653994	0.398001	0.145587	0.000123816	0.0701818	1
732	ENSG00000120071	KANSL1	4	0.0356332	0.338417	0.244798	0.145562	7.74907e-05	0.152006	1
2089	ENSG00000176658	MYO1D	4	0.0299612	0.285136	0.20662	0.145007	2.89988e-05	0.380868	1
1105	ENSG00000138814	PPP3CA	4	0.0247337	0.229266	0.171063	0.144588	0.000140645	0.0536218	1
111	ENSG00000052126	PLEKHA5	4	0.0293762	0.268993	0.203343	0.144466	4.94984e-05	0.25226	1
90	ENSG00000049618	ARID1B	4	0.050374	0.521702	0.349173	0.144267	0.000132371	0.0611716	1
1142	ENSG00000140386	SCAPER	4	0.0257856	0.23698	0.179256	0.143848	7.31422e-05	0.16401	1
1014	ENSG00000135373	EHF	4	0.0528776	0.571534	0.36818	0.143619	3.69828e-05	0.322366	1
2610	ENSG00000230590	FTX	4	0.0605826	0.697314	0.422415	0.14342	0.000384379	0.00142015	1
832	ENSG00000127914	AKAP9	4	0.0286261	0.256987	0.199738	0.143318	0.000282353	0.00624814	1
17	ENSG00000006704	GTF2IRD1	4	0.0266816	0.240468	0.186302	0.143217	0.000106909	0.0924584	1
666	ENSG00000115760	BIRC6	4	0.0268857	0.238205	0.187777	0.143179	0.000116379	0.0791708	1
2391	ENSG00000188994	ZNF292	4	0.0254699	0.226408	0.178273	0.14287	0.000143858	0.0509618	1
1924	ENSG00000170634	ACYP2	4	0.0236063	0.215203	0.165492	0.142643	0.000260639	0.00860885	1
1957	ENSG00000171444	MCC	4	0.0477091	0.543126	0.334753	0.14252	0.000160684	0.0391323	1
1287	ENSG00000145012	LPP	4	0.0541055	0.578068	0.379649	0.142514	0.000276906	0.00676985	1
355	ENSG00000084676	NCOA1	4	0.0223513	0.202789	0.156972	0.14239	0.000307209	0.00434044	1
1036	ENSG00000136231	IGF2BP3	4	0.0263021	0.255856	0.184827	0.142306	0.000164662	0.0367822	1
2046	ENSG00000173473	SMARCC1	4	0.0223453	0.209565	0.157136	0.142204	0.000232114	0.0131651	1
2443	ENSG00000196712	NF1	4	0.0303556	0.277464	0.214157	0.141745	0.000185807	0.0265407	1
1820	ENSG00000164684	ZNF704	4	0.0235679	0.221112	0.166312	0.141709	9.96363e-05	0.104305	1
671	ENSG00000115904	SOS1	4	0.022194	0.207561	0.157464	0.140947	0.000238733	0.0119244	1
2202	ENSG00000182621	PLCB1	4	0.0673727	0.874945	0.478453	0.140813	0.000273822	0.00708474	1
593	ENSG00000112701	SENP6	4	0.0239409	0.21431	0.170244	0.140627	0.000261129	0.00854657	1
1995	ENSG00000171988	JMJD1C	4	0.0566824	0.65523	0.40308	0.140623	0.000363592	0.00191539	1
2514	ENSG00000198947	DMD	4	0.043495	0.560493	0.309684	0.14045	4.1072e-05	0.297003	1
1313	ENSG00000145687	SSBP2	4	0.0293181	0.290058	0.209897	0.139679	0.000459913	0.000483041	1
2521	ENSG00000204138	PHACTR4	4	0.0228954	0.211382	0.164673	0.139036	0.000266176	0.00793155	1
424	ENSG00000100354	TNRC6B	4	0.0359199	0.355917	0.258398	0.13901	0.000730899	1.08365e-05	1
1197	ENSG00000142192	APP	4	0.0273319	0.262818	0.196788	0.13889	0.00025455	0.00942232	1
1624	ENSG00000156052	GNAQ	4	0.0266102	0.260227	0.192037	0.138568	0.000383765	0.00143273	1
1110	ENSG00000139083	ETV6	4	0.0697654	0.93152	0.503687	0.13851	0.000757587	7.48553e-06	1
2290	ENSG00000185104	FAF1	4	0.0373682	0.37672	0.270523	0.138133	0.000164185	0.0370559	1
882	ENSG00000131374	TBC1D5	4	0.0340752	0.34468	0.246928	0.137997	0.000395656	0.00120797	1
340	ENSG00000082805	ERC1	4	0.0255561	0.240257	0.185319	0.137903	0.000341333	0.0026423	1
1432	ENSG00000150760	DOCK1	4	0.0274378	0.255914	0.199246	0.137708	0.000376403	0.00159269	1
985	ENSG00000134644	PUM1	4	0.027872	0.278264	0.202523	0.137624	0.000754844	7.77543e-06	1
1805	ENSG00000164190	NIPBL	4	0.0223485	0.201011	0.162543	0.137493	0.000537748	0.000160774	1
1228	ENSG00000143995	MEIS1	4	0.0322902	0.326627	0.23513	0.137329	0.000899687	1.0526e-06	0.399532
648	ENSG00000115464	USP34	4	0.0273437	0.26414	0.199246	0.137236	0.000585312	8.24391e-05	1
1713	ENSG00000158467	AHCYL2	4	0.025853	0.248034	0.188432	0.137201	0.000294649	0.00521608	1
2578	ENSG00000224078	SNHG14	4	0.0259858	0.257686	0.190398	0.136481	0.00123596	1.05398e-08	0.00400054
1501	ENSG00000152284	TCF7L1	4	0.0305769	0.305049	0.22448	0.136212	0.000751141	8.1847e-06	1
1538	ENSG00000152894	PTPRK	4	0.0372054	0.392725	0.273144	0.136211	0.00079364	4.54499e-06	1
626	ENSG00000114541	FRMD4B	4	0.0421108	0.458761	0.30952	0.136052	0.000716836	1.31718e-05	1
2300	ENSG00000185305	ARL15	4	0.0329797	0.349674	0.242504	0.135997	0.0013982	1.15855e-09	0.000439746
2352	ENSG00000186566	GPATCH8	4	0.0252889	0.240377	0.186302	0.135742	0.0004729	0.000401754	1
1157	ENSG00000140443	IGF1R	4	0.0355252	0.357682	0.261838	0.135676	0.00077367	5.99114e-06	1
1520	ENSG00000152767	FARP1	4	0.0431728	0.458011	0.31886	0.135398	0.00113788	4.01919e-08	0.0152555
1949	ENSG00000171345	KRT19	4	0.0318842	0.380377	0.235622	0.135319	0.000481603	0.000355149	1
497	ENSG00000105810	CDK6	4	0.0269454	0.269852	0.199246	0.135236	0.000735723	1.0135e-05	1
136	ENSG00000054654	SYNE2	4	0.0352312	0.354131	0.260528	0.13523	0.000432185	0.000716633	1
1975	ENSG00000171723	GPHN	4	0.0330022	0.337575	0.244306	0.135086	0.000931618	6.78459e-07	0.25752
2570	ENSG00000215386	MIR99AHG	4	0.0389043	0.419467	0.288547	0.134828	0.00179946	5.03753e-12	1.91207e-06
1376	ENSG00000147905	ZCCHC7	4	0.0226793	0.215444	0.168769	0.13438	0.000788193	4.90055e-06	1
585	ENSG00000112699	GMDS	4	0.101188	2.036	0.753236	0.134338	0.0012818	5.64409e-09	0.0021423
1967	ENSG00000171634	BPTF	4	0.0322433	0.326059	0.240701	0.133956	0.00150878	2.58099e-10	9.79655e-05
202	ENSG00000069020	MAST4	4	0.0265077	0.262975	0.198591	0.133479	0.000932593	6.69426e-07	0.254091
4	ENSG00000004534	RBM6	4	0.0319995	0.324336	0.240374	0.133124	0.0015748	1.05425e-10	4.00158e-05
2535	ENSG00000204406	MBD5	4	0.0279245	0.282976	0.210388	0.132728	0.00171742	1.52806e-11	5.80001e-06
32	ENSG00000010803	SCMH1	4	0.0247468	0.240076	0.186466	0.132715	0.000589932	7.72719e-05	1
99	ENSG00000049759	NEDD4L	4	0.031614	0.325083	0.238899	0.132332	0.001552	1.43618e-10	5.45127e-05
263	ENSG00000075420	FNDC3B	4	0.0398376	0.440295	0.302146	0.131849	0.00176757	7.75383e-12	2.94309e-06
909	ENSG00000132466	ANKRD17	4	0.0253281	0.253072	0.192201	0.131779	0.00118947	1.98714e-08	0.00754251
1705	ENSG00000158321	AUTS2	4	0.087209	1.42646	0.666394	0.130867	0.0046651	9.88622e-29	3.75247e-23
956	ENSG00000133812	SBF2	4	0.0266592	0.273572	0.203834	0.130789	0.0017793	6.61622e-12	2.51129e-06
2074	ENSG00000175198	PCCA	4	0.0258233	0.253017	0.197444	0.130788	0.00149652	3.04803e-10	0.000115693
1529	ENSG00000152818	UTRN	4	0.0273375	0.271883	0.210224	0.13004	0.00160276	7.21765e-11	2.73957e-05
1134	ENSG00000140262	TCF12	4	0.0382994	0.411363	0.294937	0.129856	0.00233319	3.76183e-15	1.42786e-09
1425	ENSG00000150347	ARID5B	4	0.0223371	0.220039	0.172538	0.129462	0.00170803	1.73501e-11	6.58551e-06
80	ENSG00000048740	CELF2	4	0.0252193	0.260828	0.195641	0.128906	0.00130339	4.20664e-09	0.0015967
145	ENSG00000055609	KMT2C	4	0.026571	0.278088	0.206784	0.128497	0.00222582	1.59754e-14	6.06371e-09
2644	ENSG00000251562	MALAT1	4	0.114471	3.47701	0.89202	0.128328	0.00570602	8.91898e-35	3.38534e-29
945	ENSG00000133121	STARD13	4	0.0248317	0.266111	0.193511	0.128322	0.00099497	2.84263e-07	0.107897
288	ENSG00000076685	NT5C2	4	0.0229179	0.240127	0.178928	0.128084	0.00232092	4.43755e-15	1.68434e-09
1368	ENSG00000147862	NFIB	4	0.067301	1.00785	0.528756	0.127282	0.00395283	1.36526e-24	5.18207e-19
1686	ENSG00000157827	FMNL2	4	0.0278715	0.30821	0.219728	0.126845	0.00304957	2.47608e-19	9.39837e-14
1509	ENSG00000152520	PAN3	4	0.0237707	0.239193	0.189907	0.125171	0.00226002	1.00781e-14	3.82529e-09
68	ENSG00000043039	BARX2	4	0.0386171	0.473136	0.309356	0.124831	0.00442419	2.48255e-27	9.42293e-22
1594	ENSG00000154447	SH3RF1	4	0.0250283	0.282451	0.201704	0.124084	0.00386073	4.68715e-24	1.77908e-18
1206	ENSG00000142599	RERE	4	0.0520932	0.694133	0.421924	0.123466	0.00726074	8.48211e-44	3.21952e-38
928	ENSG00000132849	PATJ	4	0.0439033	0.515854	0.355891	0.123362	0.00543505	3.33686e-33	1.26656e-27
2165	ENSG00000182168	UNC5C	4	0.0227971	0.26472	0.18581	0.12269	0.00364677	8.23703e-23	3.1265e-17
804	ENSG00000124788	ATXN1	4	0.0266121	0.314615	0.217762	0.122207	0.00441919	2.65449e-27	1.00755e-21
2250	ENSG00000184349	EFNA5	4	0.0245338	0.299439	0.205637	0.119307	0.00283573	4.37189e-18	1.65942e-12
560	ENSG00000111186	WNT5B	4	0.0245452	0.289196	0.205964	0.119172	0.0055497	7.20704e-34	2.73555e-28
796	ENSG00000123636	BAZ2B	4	0.0238715	0.263989	0.201868	0.118253	0.00516307	1.26654e-31	4.80734e-26
299	ENSG00000077782	FGFR1	4	0.0237286	0.285477	0.200885	0.11812	0.00120027	1.71496e-08	0.00650941
2493	ENSG00000198589	LRBA	4	0.0273727	0.315594	0.232672	0.117645	0.00591514	5.45091e-36	2.06898e-30
966	ENSG00000134138	MEIS2	4	0.0531547	0.800889	0.4524	0.117495	0.0103396	1.16686e-61	4.42899e-56
1782	ENSG00000163694	RBM47	4	0.0367605	0.508108	0.315746	0.116424	0.00950127	8.52942e-57	3.23748e-51
2398	ENSG00000189283	FHIT	4	0.0355871	0.513316	0.317057	0.112242	0.0131226	8.21822e-78	3.11936e-72
1754	ENSG00000162599	NFIA	4	0.0447721	0.651164	0.407013	0.110002	0.0183125	5.68143e-108	2.15648e-102
1942	ENSG00000171105	INSR	4	0.0260919	0.339524	0.237916	0.109669	0.0102931	2.17353e-61	8.24999e-56
1452	ENSG00000151276	MAGI1	4	0.0284033	0.378492	0.263641	0.107735	0.0140675	2.68007e-83	1.01726e-77
2066	ENSG00000175115	PACS1	4	0.0289695	0.398253	0.274127	0.105679	0.017235	1.05041e-101	3.987e-96
607	ENSG00000113448	PDE4D	4	0.0711364	1.67659	0.675406	0.105324	0.0375014	4.32844e-220	1.64293e-214
758	ENSG00000121440	PDZRN3	4	0.0239376	0.342785	0.233819	0.102376	0.0141109	1.50032e-83	5.69471e-78
1603	ENSG00000154556	SORBS2	4	0.0280667	0.443706	0.295756	0.0948982	0.0278029	2.70151e-163	1.0254e-157
1641	ENSG00000156113	KCNMA1	4	0.0256749	0.407412	0.272325	0.0942805	0.0275915	4.6395e-162	1.761e-156
1076	ENSG00000138101	DTNB	4	0.024361	0.390521	0.273472	0.0890804	0.0353133	2.97887e-207	1.13068e-201

## Sheet: 5 - DT- Proacinar
	gene_id	gene_short_name	cell_group	marker_score	mean_expression	fraction_expressing	specificity	pseudo_R2	marker_test_p_value	marker_test_q_value
1293	ENSG00000145113	MUC4	5	0.0356908	0.0751449	0.0526412	0.678002	0.0358798	2.14307e-200	8.13436e-195
45	ENSG00000013588	GPRC5A	5	0.0458623	0.107718	0.0700055	0.655124	0.04488	1.07531e-250	4.08152e-245
556	ENSG00000110777	POU2AF1	5	0.0295286	0.0617114	0.0455127	0.6488	0.0295357	4.54753e-165	1.72609e-159
1217	ENSG00000143882	ATP6V1C2	5	0.0277524	0.0610878	0.0513617	0.540333	0.0266651	4.06167e-149	1.54167e-143
1660	ENSG00000156675	RAB11FIP1	5	0.173758	0.668702	0.361908	0.480115	0.164301	0	0
2628	ENSG00000235491	LINC01889	5	0.0284506	0.0666393	0.0594041	0.478934	0.0267389	1.58189e-149	6.00433e-144
2635	ENSG00000245532	NEAT1	5	0.0546434	0.1619	0.114604	0.4768	0.0476793	2.19748e-266	8.3409e-261
472	ENSG00000103534	TMC5	5	0.0291829	0.0799066	0.0630598	0.462781	0.0251234	1.46858e-140	5.57422e-135
835	ENSG00000128422	KRT17	5	0.0270755	0.0790569	0.058673	0.461465	0.0238707	1.30919e-133	4.96924e-128
999	ENSG00000135046	ANXA1	5	0.147007	0.620754	0.33376	0.440457	0.129692	0	0
478	ENSG00000104419	NDRG1	5	0.0427275	0.146192	0.0981539	0.435311	0.0332111	1.60073e-185	6.07582e-180
392	ENSG00000092820	EZR	5	0.0693041	0.237101	0.168159	0.412134	0.0581834	0	0
2681	ENSG00000267519	AC020916.1	5	0.0617178	0.224043	0.155182	0.397713	0.0503461	2.37467e-281	9.01343e-276
2239	ENSG00000184254	ALDH1A3	5	0.0636892	0.240874	0.1656	0.384595	0.0524567	3.28583e-293	1.24719e-287
192	ENSG00000067082	KLF6	5	0.0433246	0.139342	0.113508	0.381689	0.0358277	4.18644e-200	1.58903e-194
905	ENSG00000132359	RAP1GAP2	5	0.0371372	0.123714	0.103089	0.360244	0.0287924	6.16856e-161	2.34138e-155
2195	ENSG00000182463	TSHZ2	5	0.22346	1.50461	0.646683	0.345548	0.177521	0	0
1294	ENSG00000145284	SCD5	5	0.0413148	0.146234	0.119722	0.345089	0.0315919	1.65773e-176	6.29219e-171
373	ENSG00000088538	DOCK3	5	0.0345834	0.119146	0.100347	0.344637	0.0256636	1.4752e-143	5.59936e-138
393	ENSG00000092969	TGFB2	5	0.06638	0.273727	0.193383	0.343256	0.0505615	1.46578e-282	5.56361e-277
1348	ENSG00000146592	CREB5	5	0.0432425	0.153263	0.126668	0.341385	0.0315489	2.87742e-176	1.09217e-170
2209	ENSG00000182718	ANXA2	5	0.0485763	0.175913	0.14586	0.333034	0.0345842	3.58096e-193	1.35921e-187
869	ENSG00000130066	SAT1	5	0.0472782	0.172943	0.142204	0.332466	0.0338305	5.6749e-189	2.154e-183
2593	ENSG00000227036	LINC00511	5	0.0846854	0.374453	0.261013	0.324449	0.0601334	0	0
2448	ENSG00000196730	DAPK1	5	0.0374779	0.127514	0.116067	0.3229	0.0265538	1.68528e-148	6.39674e-143
28	ENSG00000010278	CD9	5	0.0352139	0.12982	0.109121	0.322705	0.023251	3.57597e-130	1.35732e-124
2668	ENSG00000257986	LINC02306	5	0.0276565	0.108626	0.0860903	0.32125	0.0192979	2.85011e-108	1.0818e-102
638	ENSG00000115112	TFCP2L1	5	0.168059	1.38949	0.533358	0.315095	0.114713	0	0
1908	ENSG00000170017	ALCAM	5	0.085736	0.389364	0.273442	0.313544	0.0551343	2.84704e-308	1.08064e-302
1737	ENSG00000160789	LMNA	5	0.0767235	0.370579	0.247121	0.310469	0.0472128	9.08139e-264	3.44699e-258
1214	ENSG00000143153	ATP1B1	5	0.0311243	0.12216	0.101992	0.305163	0.0191326	2.34289e-107	8.89281e-102
557	ENSG00000111110	PPM1H	5	0.0324283	0.121873	0.106562	0.304315	0.0218135	3.32496e-122	1.26204e-116
2228	ENSG00000183742	MACC1	5	0.0489821	0.20316	0.161579	0.303146	0.0321079	2.2259e-179	8.44875e-174
440	ENSG00000101443	WFDC2	5	0.056154	0.233295	0.18662	0.3009	0.0354086	9.0893e-198	3.44999e-192
2698	ENSG00000273118	AC093865.1	5	0.0530478	0.248186	0.177298	0.299201	0.0319298	2.18129e-178	8.27945e-173
519	ENSG00000107249	GLIS3	5	0.0683511	0.309356	0.232864	0.293523	0.0442303	4.67391e-247	1.77406e-241
738	ENSG00000120278	PLEKHG1	5	0.0516261	0.201464	0.177847	0.290284	0.0343497	7.25946e-192	2.75544e-186
2217	ENSG00000183049	CAMK1D	5	0.0825297	0.42503	0.284409	0.29018	0.0499235	5.60868e-279	2.12887e-273
813	ENSG00000125740	FOSB	5	0.0462991	0.260375	0.169256	0.273545	0.0222135	2.01815e-124	7.66023e-119
2552	ENSG00000213639	PPP1CB	5	0.0360073	0.153589	0.132151	0.27247	0.0183187	7.4854e-103	2.8412e-97
2669	ENSG00000259070	LINC00639	5	0.0379884	0.172918	0.140377	0.270618	0.0210261	7.65879e-118	2.90702e-112
792	ENSG00000123358	NR4A1	5	0.0334017	0.168335	0.124475	0.268342	0.0158822	2.24524e-89	8.52218e-84
1024	ENSG00000135842	FAM129A	5	0.0769679	0.423921	0.289892	0.265505	0.0409172	1.60419e-228	6.08897e-223
2050	ENSG00000173926	2021-03-03	5	0.0342571	0.156589	0.130141	0.263232	0.0175122	2.17126e-98	8.24138e-93
1866	ENSG00000167306	MYO5B	5	0.0373247	0.173717	0.141839	0.263149	0.0178482	3.0038e-100	1.14014e-94
1950	ENSG00000171345	KRT19	5	0.130182	0.908003	0.496984	0.261944	0.0706313	0	0
1429	ENSG00000150471	ADGRL3	5	0.0402136	0.183946	0.154816	0.259751	0.020163	4.61963e-113	1.75345e-107
643	ENSG00000115461	IGFBP5	5	0.0355726	0.173823	0.137635	0.258457	0.0176888	2.28749e-99	8.68255e-94
1763	ENSG00000163435	ELF3	5	0.0289821	0.126038	0.112776	0.256987	0.0138783	2.66995e-78	1.01342e-72
1124	ENSG00000139174	PRICKLE1	5	0.0845908	0.517123	0.330287	0.256113	0.0443655	8.17748e-248	3.10389e-242
2519	ENSG00000203804	ADAMTSL4-AS1	5	0.0464272	0.252845	0.185341	0.250496	0.0207244	3.59379e-116	1.36408e-110
2432	ENSG00000196586	MYO6	5	0.0367741	0.168623	0.147139	0.249927	0.0166331	1.5813e-93	6.00209e-88
166	ENSG00000064655	EYA2	5	0.0663964	0.407274	0.2707	0.245277	0.0283725	1.33009e-158	5.04857e-153
1101	ENSG00000138772	ANXA3	5	0.0304585	0.130525	0.126668	0.240459	0.0143241	9.1934e-81	3.4895e-75
1126	ENSG00000139722	VPS37B	5	0.032081	0.158581	0.133614	0.240103	0.0123182	1.1085e-69	4.20747e-64
810	ENSG00000124813	RUNX2	5	0.0492453	0.244607	0.206544	0.238426	0.0198081	4.26583e-111	1.61916e-105
484	ENSG00000105357	MYH14	5	0.0306939	0.148625	0.130506	0.235191	0.0121029	1.71212e-68	6.49862e-63
253	ENSG00000075391	RASAL2	5	0.0427843	0.211432	0.183513	0.233141	0.0181868	4.02087e-102	1.52618e-96
2114	ENSG00000177694	NAALADL2	5	0.159961	1.44588	0.690916	0.23152	0.0790697	0	0
304	ENSG00000078114	NEBL	5	0.108439	0.762785	0.46975	0.230844	0.0468021	1.82258e-261	6.91789e-256
2109	ENSG00000177570	SAMD12	5	0.0397939	0.214888	0.174922	0.227495	0.0140319	3.78511e-79	1.4367e-73
2251	ENSG00000184349	EFNA5	5	0.098645	0.69677	0.434473	0.227045	0.0428916	1.45414e-239	5.51941e-234
2054	ENSG00000174501	ANKRD36C	5	0.0335712	0.172235	0.147871	0.227031	0.0126042	2.91922e-71	1.10804e-65
400	ENSG00000099204	ABLIM1	5	0.0448909	0.251548	0.199781	0.224701	0.0144062	3.23068e-81	1.22626e-75
874	ENSG00000130449	ZSWIM6	5	0.0454822	0.244287	0.202705	0.224376	0.0161287	9.72415e-91	3.69096e-85
1847	ENSG00000165959	CLMN	5	0.0294716	0.152405	0.132151	0.223014	0.00977794	1.17698e-55	4.46742e-50
58	ENSG00000030419	IKZF2	5	0.0377633	0.212464	0.17017	0.221915	0.0120013	6.23183e-68	2.36539e-62
1939	ENSG00000170921	TANC2	5	0.0336961	0.172681	0.151892	0.221843	0.0116795	3.73089e-66	1.41612e-60
2365	ENSG00000187210	GCNT1	5	0.0325895	0.167294	0.147139	0.221487	0.0108972	7.79392e-62	2.95831e-56
1477	ENSG00000151882	CCL28	5	0.082683	0.55832	0.375982	0.219912	0.0295157	5.8745e-165	2.22976e-159
2481	ENSG00000197329	PELI1	5	0.0349144	0.195187	0.15902	0.21956	0.0103493	8.25412e-59	3.13298e-53
980	ENSG00000134533	RERG	5	0.0480702	0.283922	0.219704	0.218795	0.0151405	2.82565e-85	1.07252e-79
309	ENSG00000078269	SYNJ2	5	0.0373977	0.207105	0.172729	0.216511	0.0108496	1.42579e-61	5.41181e-56
1318	ENSG00000145703	IQGAP2	5	0.0285356	0.153427	0.132151	0.215931	0.00776798	1.46728e-44	5.56928e-39
369	ENSG00000088367	EPB41L1	5	0.0298615	0.154682	0.139828	0.213558	0.00907129	9.37007e-52	3.55656e-46
248	ENSG00000075223	SEMA3C	5	0.0389029	0.254777	0.184427	0.210939	0.0098624	4.02264e-56	1.52686e-50
2015	ENSG00000172456	FGGY	5	0.0282781	0.155278	0.134162	0.210776	0.00717781	2.6594e-41	1.00942e-35
1728	ENSG00000159216	RUNX1	5	0.0586431	0.382389	0.279108	0.210109	0.0177157	1.62435e-99	6.16548e-94
1771	ENSG00000163590	PPM1L	5	0.0729813	0.466664	0.3535	0.206453	0.0212569	4.03652e-119	1.53213e-113
1854	ENSG00000166348	USP54	5	0.0313624	0.173501	0.152075	0.20623	0.0085122	1.1431e-48	4.33881e-43
2328	ENSG00000185650	ZFP36L1	5	0.045256	0.284157	0.221714	0.204118	0.0107986	2.72708e-61	1.03511e-55
572	ENSG00000112079	STK38	5	0.0355612	0.204001	0.17474	0.20351	0.00862818	2.61731e-49	9.9344e-44
561	ENSG00000111186	WNT5B	5	0.0804084	0.579769	0.39682	0.202632	0.0194829	2.69571e-109	1.0232e-103
2671	ENSG00000259628	AC007000.3	5	0.0318127	0.171358	0.157192	0.20238	0.00817214	8.61602e-47	3.27035e-41
2187	ENSG00000182240	BACE2	5	0.0323799	0.180957	0.160483	0.201766	0.00800967	6.79589e-46	2.57949e-40
1580	ENSG00000154269	ENPP3	5	0.0327068	0.187258	0.162128	0.201735	0.00787997	3.53383e-45	1.34132e-39
1577	ENSG00000154217	PITPNC1	5	0.0473798	0.300061	0.238896	0.198328	0.0103086	1.38434e-58	5.2545e-53
12	ENSG00000005187	ACSM3	5	0.0647248	0.483286	0.326814	0.198048	0.0143171	1.00477e-80	3.81375e-75
85	ENSG00000049323	LTBP1	5	0.0400733	0.254284	0.203436	0.196982	0.00825567	2.97975e-47	1.13101e-41
2501	ENSG00000198648	STK39	5	0.0548314	0.383589	0.278925	0.196581	0.0141535	8.05567e-80	3.05766e-74
2361	ENSG00000186591	UBE2H	5	0.0646738	0.454331	0.329739	0.196137	0.0140406	3.3845e-79	1.28464e-73
2025	ENSG00000172915	NBEA	5	0.0388402	0.24024	0.199232	0.194949	0.00676263	5.21518e-39	1.9795e-33
1472	ENSG00000151623	NR3C2	5	0.0534955	0.367879	0.275818	0.193952	0.010435	2.7751e-59	1.05334e-53
724	ENSG00000119787	ATL2	5	0.0632142	0.455363	0.328094	0.192671	0.0126089	2.74926e-71	1.04353e-65
105	ENSG00000050405	LIMA1	5	0.0329136	0.20505	0.170901	0.192589	0.00616714	1.01374e-35	3.84782e-30
2367	ENSG00000187231	SESTD1	5	0.035042	0.210119	0.182599	0.191907	0.00746988	6.48988e-43	2.46334e-37
1256	ENSG00000144619	CNTN4	5	0.0325282	0.200759	0.17017	0.191152	0.00663453	2.65867e-38	1.00914e-32
1762	ENSG00000163110	PDLIM5	5	0.0369251	0.226785	0.193566	0.190762	0.00677077	4.70227e-39	1.78482e-33
2430	ENSG00000196482	ESRRG	5	0.0393089	0.346749	0.206726	0.19015	0.0032208	2.01441e-19	7.64602e-14
2517	ENSG00000198964	SGMS1	5	0.0323753	0.206378	0.170353	0.190048	0.0052085	2.00684e-30	7.61729e-25
1787	ENSG00000163697	APBB2	5	0.0347731	0.219082	0.184244	0.188734	0.00711845	5.65616e-41	2.14689e-35
844	ENSG00000128573	FOXP2	5	0.0342898	0.218327	0.181685	0.188732	0.00604182	4.99057e-35	1.89425e-29
2056	ENSG00000174705	SH3PXD2B	5	0.0308091	0.188967	0.163407	0.188542	0.00529087	7.03532e-31	2.67037e-25
172	ENSG00000065320	NTN1	5	0.0470995	0.329902	0.250046	0.188363	0.0085573	6.44344e-49	2.44571e-43
2373	ENSG00000187720	THSD4	5	0.0418711	0.283806	0.223542	0.187307	0.00820903	5.3909e-47	2.0462e-41
64	ENSG00000039068	CDH1	5	0.0273492	0.169832	0.146408	0.186801	0.00408965	3.09383e-24	1.17431e-18
2002	ENSG00000172164	SNTB1	5	0.0364193	0.239118	0.195577	0.186215	0.00586456	4.75735e-34	1.80573e-28
2548	ENSG00000205268	PDE7A	5	0.0529177	0.374793	0.285323	0.185466	0.00882861	2.04837e-50	7.77491e-45
1736	ENSG00000160584	SIK3	5	0.0359164	0.229331	0.194297	0.184853	0.00634992	9.91755e-37	3.76437e-31
1485	ENSG00000152061	RABGAP1L	5	0.0556858	0.378883	0.30159	0.184641	0.00971794	2.5236e-55	9.57875e-50
2131	ENSG00000179104	TMTC2	5	0.033593	0.216576	0.183696	0.182873	0.00519646	2.33927e-30	8.87907e-25
852	ENSG00000129116	PALLD	5	0.0607238	0.446224	0.332115	0.18284	0.0109123	6.43003e-62	2.44062e-56
236	ENSG00000073849	ST6GAL1	5	0.0347438	0.229127	0.190459	0.182422	0.00430034	2.11115e-25	8.01319e-20
2049	ENSG00000173715	C11orf80	5	0.0288149	0.177679	0.158289	0.18204	0.00411006	2.38506e-24	9.05287e-19
1320	ENSG00000145730	PAM	5	0.0279875	0.164769	0.154085	0.181637	0.00430514	1.98599e-25	7.53816e-20
800	ENSG00000124782	RREB1	5	0.0293108	0.179492	0.161396	0.181607	0.00390963	3.06974e-23	1.16517e-17
863	ENSG00000129595	EPB41L4A	5	0.0323193	0.208891	0.178944	0.180612	0.00498477	3.46095e-29	1.31366e-23
1718	ENSG00000158528	PPP1R9A	5	0.0608604	0.446625	0.338695	0.179691	0.0076607	5.73783e-44	2.17788e-38
872	ENSG00000130396	AFDN	5	0.0371635	0.231059	0.207275	0.179296	0.00541201	1.50596e-31	5.71611e-26
1675	ENSG00000157110	RBPMS	5	0.039927	0.271336	0.222811	0.179197	0.00516437	3.51915e-30	1.33575e-24
917	ENSG00000132475	H3F3B	5	0.0434634	0.326908	0.243648	0.178386	0.00488528	1.22823e-28	4.66193e-23
1539	ENSG00000152894	PTPRK	5	0.0710813	0.558989	0.398647	0.178306	0.0100916	2.18399e-57	8.28968e-52
1314	ENSG00000145687	SSBP2	5	0.0525162	0.398678	0.29501	0.178015	0.00553257	3.24803e-32	1.23284e-26
1119	ENSG00000139132	FGD4	5	0.044324	0.298413	0.250594	0.176876	0.00590751	2.75476e-34	1.04561e-28
341	ENSG00000082805	ERC1	5	0.0461233	0.332852	0.26083	0.176833	0.00501376	2.39305e-29	9.08321e-24
112	ENSG00000052126	PLEKHA5	5	0.0489492	0.348415	0.278194	0.175953	0.00569768	3.97497e-33	1.50876e-27
2268	ENSG00000184640	2021-09-09	5	0.0282686	0.188484	0.162128	0.17436	0.00305532	1.66808e-18	6.33148e-13
1912	ENSG00000170153	RNF150	5	0.0371029	0.257616	0.213307	0.173942	0.00487753	1.35548e-28	5.14492e-23
2629	ENSG00000242086	MUC20-OT1	5	0.0293416	0.193725	0.169073	0.173544	0.00255068	1.06053e-15	4.02541e-10
678	ENSG00000116117	PARD3B	5	0.0361075	0.244298	0.208737	0.172981	0.00433949	1.28202e-25	4.86611e-20
1415	ENSG00000149177	PTPRJ	5	0.030256	0.200402	0.174922	0.172968	0.00291625	9.86705e-18	3.7452e-12
1351	ENSG00000146648	EGFR	5	0.0464499	0.345852	0.268689	0.172876	0.00476178	5.91717e-28	2.24596e-22
676	ENSG00000116106	EPHA4	5	0.0297169	0.201303	0.171998	0.172775	0.00301638	2.74371e-18	1.04142e-12
1857	ENSG00000166689	PLEKHA7	5	0.0270377	0.181147	0.158289	0.170812	0.00286066	2.00845e-17	7.62338e-12
1625	ENSG00000156052	GNAQ	5	0.0463736	0.342089	0.271614	0.170734	0.00463296	3.0515e-27	1.15825e-21
536	ENSG00000109046	WSB1	5	0.0278814	0.18754	0.163955	0.170055	0.00196501	1.94381e-12	7.37803e-07
77	ENSG00000047849	MAP4	5	0.0314746	0.21394	0.185341	0.16982	0.00330198	7.14403e-20	2.71163e-14
232	ENSG00000073803	MAP3K13	5	0.0314944	0.216735	0.185889	0.169426	0.00281856	3.44097e-17	1.30607e-11
2232	ENSG00000183826	BTBD9	5	0.0349791	0.247182	0.206909	0.169055	0.0030697	1.38812e-18	5.26883e-13
1917	ENSG00000170293	CMTM8	5	0.0277709	0.18852	0.164321	0.169004	0.00194147	2.63074e-12	9.98538e-07
69	ENSG00000043039	BARX2	5	0.0781515	0.7023	0.462804	0.168865	0.00752702	3.13896e-43	1.19144e-37
1568	ENSG00000154080	CHST9	5	0.0382566	0.298022	0.226832	0.168656	0.00289985	1.21684e-17	4.61872e-12
349	ENSG00000083307	GRHL2	5	0.04036	0.286971	0.239444	0.168557	0.00320328	2.51941e-19	9.56281e-14
2284	ENSG00000185052	SLC24A3	5	0.0341938	0.236731	0.202888	0.168536	0.00291194	1.04254e-17	3.95712e-12
197	ENSG00000068878	PSME4	5	0.0333185	0.235444	0.19777	0.168471	0.00276492	6.83426e-17	2.59405e-11
1604	ENSG00000154556	SORBS2	5	0.0882782	0.934864	0.524219	0.1684	0.00650892	1.31309e-37	4.98405e-32
2458	ENSG00000196782	MAML3	5	0.0534282	0.440698	0.317492	0.168282	0.00368374	5.47174e-22	2.07689e-16
524	ENSG00000107643	MAPK8	5	0.0314111	0.216197	0.1879	0.16717	0.00199023	1.40545e-12	5.33461e-07
227	ENSG00000073792	IGF2BP2	5	0.0587487	0.471823	0.351672	0.167055	0.00456143	7.58834e-27	2.88028e-21
1253	ENSG00000144560	VGLL4	5	0.0353584	0.246076	0.211661	0.167052	0.00294687	6.67066e-18	2.53196e-12
337	ENSG00000081923	ATP8B1	5	0.0274022	0.19118	0.164138	0.166946	0.00210142	3.3684e-13	1.27853e-07
1986	ENSG00000171843	MLLT3	5	0.0344399	0.259462	0.206361	0.166891	0.00210543	3.19907e-13	1.21426e-07
315	ENSG00000079482	OPHN1	5	0.0287739	0.203429	0.172729	0.166584	0.00182289	1.20982e-11	4.59208e-06
1766	ENSG00000163558	PRKCI	5	0.0392399	0.27824	0.235789	0.16642	0.00249636	2.12666e-15	8.07206e-10
328	ENSG00000081026	MAGI3	5	0.0355348	0.256492	0.214403	0.165738	0.00230305	2.53317e-14	9.61507e-09
551	ENSG00000109756	RAPGEF2	5	0.0357524	0.250541	0.216231	0.165343	0.0020634	5.48883e-13	2.08337e-07
537	ENSG00000109381	ELF2	5	0.028467	0.20282	0.172181	0.165332	0.00217296	1.34432e-13	5.10257e-08
1779	ENSG00000163681	SLMAP	5	0.0339039	0.23655	0.205447	0.165025	0.00226595	4.07672e-14	1.54738e-08
2021	ENSG00000172765	TMCC1	5	0.034145	0.253099	0.207275	0.164733	0.00259395	6.09459e-16	2.3133e-10
1800	ENSG00000164142	FAM160A1	5	0.0332714	0.235589	0.202522	0.164285	0.00218012	1.22639e-13	4.65495e-08
1695	ENSG00000157985	AGAP1	5	0.0723781	0.635461	0.441236	0.164035	0.00621612	5.43743e-36	2.06386e-30
1869	ENSG00000167460	TPM4	5	0.0337325	0.287446	0.205995	0.163754	0.0016371	1.32608e-10	5.03336e-05
2322	ENSG00000185630	PBX1	5	0.0757086	0.691374	0.462804	0.163587	0.00479795	3.73348e-28	1.4171e-22
1996	ENSG00000171988	JMJD1C	5	0.081022	0.792132	0.498446	0.162549	0.00497031	4.16057e-29	1.57921e-23
2645	ENSG00000251562	MALAT1	5	0.154285	4.72127	0.95138	0.16217	0.0151083	4.25946e-85	1.61675e-79
838	ENSG00000128512	DOCK4	5	0.0276271	0.202469	0.170718	0.161828	0.00143088	1.90439e-09	0.000722842
674	ENSG00000115970	THADA	5	0.0275745	0.197053	0.171267	0.161003	0.00150068	7.72162e-10	0.000293087
126	ENSG00000053254	FOXN3	5	0.0294873	0.219361	0.183879	0.160363	0.00137832	3.76056e-09	0.00142738
1403	ENSG00000148655	LRMDA	5	0.0500633	0.420362	0.314385	0.159242	0.002041	7.31923e-13	2.77813e-07
1221	ENSG00000143924	EML4	5	0.0312211	0.224639	0.196491	0.158894	0.00139459	3.04624e-09	0.00115625
2106	ENSG00000177565	TBL1XR1	5	0.0310422	0.226635	0.195394	0.15887	0.00159892	2.17051e-10	8.23853e-05
1015	ENSG00000135373	EHF	5	0.0682125	0.644722	0.433193	0.157464	0.00265831	2.67374e-16	1.01486e-10
1899	ENSG00000169398	PTK2	5	0.0534751	0.459955	0.340523	0.157038	0.00186754	6.80993e-12	2.58482e-06
1171	ENSG00000140836	ZFHX3	5	0.0339791	0.274208	0.216962	0.156613	0.000884929	2.3272e-06	0.883325
2663	ENSG00000257923	CUX1	5	0.0400935	0.315418	0.25626	0.156456	0.00128297	1.29455e-08	0.00491366
586	ENSG00000112699	GMDS	5	0.130189	2.48455	0.832206	0.156438	0.00669061	1.30308e-38	4.94604e-33
179	ENSG00000066084	DIP2B	5	0.0276659	0.199429	0.176933	0.156364	0.000688722	3.09609e-05	1
356	ENSG00000084676	NCOA1	5	0.0304702	0.228132	0.195577	0.155797	0.00061633	8.10718e-05	1
74	ENSG00000044115	CTNNA1	5	0.0302903	0.217871	0.194846	0.155458	0.000802035	6.92328e-06	1
1943	ENSG00000171105	INSR	5	0.058564	0.533989	0.377079	0.15531	0.00203518	7.88736e-13	2.99377e-07
1925	ENSG00000170634	ACYP2	5	0.0309991	0.240257	0.199781	0.155166	0.000496239	0.000405613	1
289	ENSG00000076685	NT5C2	5	0.0394766	0.308441	0.254432	0.155156	0.00105879	2.39206e-07	0.0907944
2425	ENSG00000196284	SUPT3H	5	0.0298606	0.229344	0.192469	0.155145	0.000830119	4.78296e-06	1
957	ENSG00000133812	SBF2	5	0.0418866	0.341668	0.270152	0.155049	0.000887581	2.24759e-06	0.853108
1111	ENSG00000139083	ETV6	5	0.0916157	1.07773	0.591665	0.154844	0.00303689	2.11102e-18	8.0127e-13
858	ENSG00000129422	MTUS1	5	0.0303023	0.229784	0.195942	0.154649	0.000923544	1.4023e-06	0.532267
277	ENSG00000075711	DLG1	5	0.0326171	0.247753	0.211296	0.154367	0.00106991	2.06885e-07	0.0785267
2259	ENSG00000184384	MAML2	5	0.110775	1.65262	0.719064	0.154055	0.00319768	2.70623e-19	1.02719e-13
797	ENSG00000123636	BAZ2B	5	0.0452225	0.370824	0.294644	0.153481	0.000914142	1.58627e-06	0.602094
2399	ENSG00000189283	FHIT	5	0.0729735	0.77034	0.475964	0.153317	0.0019944	1.33223e-12	5.05669e-07
1037	ENSG00000136231	IGF2BP3	5	0.0357402	0.281874	0.23323	0.15324	0.00123014	2.57053e-08	0.00975688
1004	ENSG00000135090	TAOK3	5	0.0374945	0.301547	0.244928	0.153084	0.000761495	1.18186e-05	1
1976	ENSG00000171723	GPHN	5	0.0478722	0.397182	0.312923	0.152984	0.00130978	9.14198e-09	0.00346998
2528	ENSG00000204217	BMPR2	5	0.0398136	0.310442	0.260464	0.152856	0.000916605	1.53586e-06	0.582959
1521	ENSG00000152767	FARP1	5	0.0591822	0.536424	0.387315	0.152801	0.00108749	1.645e-07	0.0624388
18	ENSG00000006704	GTF2IRD1	5	0.0335556	0.261579	0.219704	0.152731	0.000546419	0.000206505	1
2059	ENSG00000175029	CTBP2	5	0.0293933	0.233934	0.192469	0.152717	0.000684724	3.26471e-05	1
2611	ENSG00000230590	FTX	5	0.0740665	0.754208	0.486383	0.15228	0.0011329	9.10447e-08	0.0345575
1246	ENSG00000144283	PKP4	5	0.0584582	0.527254	0.384025	0.152225	0.00127719	1.39542e-08	0.00529655
1183	ENSG00000141376	BCAS3	5	0.0458877	0.39885	0.302139	0.151876	0.000602541	9.74451e-05	1
1237	ENSG00000144036	EXOC6B	5	0.0486167	0.423766	0.320234	0.151816	0.00109247	1.54175e-07	0.0585197
1783	ENSG00000163694	RBM47	5	0.0703028	0.715925	0.464083	0.151488	0.00223184	6.3151e-14	2.397e-08
404	ENSG00000099260	PALMD	5	0.0285191	0.221894	0.188265	0.151484	0.000296442	0.00627176	1
2562	ENSG00000214944	ARHGEF28	5	0.0338219	0.25782	0.223542	0.1513	0.000570679	0.000149186	1
541	ENSG00000109654	TRIM2	5	0.0289986	0.224722	0.191738	0.15124	0.00035558	0.00275809	1
53	ENSG00000021645	NRXN3	5	0.0393264	0.340714	0.260099	0.151198	0.000669384	4.00197e-05	1
1444	ENSG00000151150	ANK3	5	0.0689246	0.685009	0.456955	0.150835	0.00118912	4.38049e-08	0.0166268
91	ENSG00000049618	ARID1B	5	0.0621153	0.552033	0.412356	0.150635	0.00151118	6.7417e-10	0.000255892
2694	ENSG00000272168	CASC15	5	0.0469049	0.434831	0.312557	0.150068	0.000559319	0.000173704	1
2032	ENSG00000173120	KDM2A	5	0.0321321	0.2477	0.214769	0.149613	0.000427348	0.0010317	1
2154	ENSG00000181722	ZBTB20	5	0.0635336	0.625724	0.424968	0.149502	0.000714343	2.2047e-05	1
781	ENSG00000123066	MED13L	5	0.0431182	0.365142	0.288795	0.149304	0.000519398	0.000296895	1
655	ENSG00000115504	EHBP1	5	0.0343653	0.277014	0.231585	0.148392	0.000215517	0.0197818	1
1395	ENSG00000148498	PARD3	5	0.0831384	0.957694	0.561323	0.148111	0.00116841	5.73463e-08	0.0217667
883	ENSG00000131374	TBC1D5	5	0.0432244	0.376708	0.292634	0.147708	0.000472186	0.000561367	1
146	ENSG00000055609	KMT2C	5	0.0400206	0.333031	0.271248	0.147542	0.000390434	0.00170813	1
1135	ENSG00000140262	TCF12	5	0.0538237	0.485248	0.365198	0.147382	0.000400673	0.00148473	1
2067	ENSG00000175115	PACS1	5	0.061632	0.610616	0.419667	0.146859	0.000301171	0.00587021	1
2273	ENSG00000184903	IMMP2L	5	0.0778072	0.891012	0.53025	0.146737	0.000934304	1.21789e-06	0.462268
1058	ENSG00000137177	KIF13A	5	0.0311269	0.255763	0.212393	0.146553	0.000217384	0.0192561	1
2090	ENSG00000176658	MYO1D	5	0.0342235	0.288412	0.233961	0.146279	0.000295638	0.00634272	1
1097	ENSG00000138771	SHROOM3	5	0.0584358	0.56274	0.399927	0.146116	0.000579032	0.000133409	1
2166	ENSG00000182168	UNC5C	5	0.0357543	0.33167	0.245111	0.14587	3.24024e-05	0.366203	1
1806	ENSG00000164190	NIPBL	5	0.0279863	0.215983	0.192652	0.145269	7.47857e-05	0.169819	1
805	ENSG00000124788	ATXN1	5	0.0434249	0.393896	0.299031	0.145219	0.0003108	0.00513183	1
1229	ENSG00000143995	MEIS1	5	0.040173	0.351189	0.276732	0.145169	6.83095e-05	0.18952	1
893	ENSG00000131558	EXOC4	5	0.0477542	0.417499	0.329921	0.144744	0.000162096	0.043271	1
1377	ENSG00000147905	ZCCHC7	5	0.0294891	0.237276	0.203802	0.144695	7.86312e-05	0.159238	1
2008	ENSG00000172264	MACROD2	5	0.038475	0.346828	0.265948	0.144671	0.000102036	0.108821	1
1288	ENSG00000145012	LPP	5	0.0615349	0.587563	0.42643	0.144302	0.000288177	0.00704199	1
787	ENSG00000123104	ITPR2	5	0.037852	0.348962	0.263206	0.143811	0.000141391	0.0590805	1
1655	ENSG00000156639	ZFAND3	5	0.0410427	0.35002	0.285505	0.143755	0.00010402	0.105441	1
1207	ENSG00000142599	RERE	5	0.0762566	0.844826	0.531164	0.143565	0.000277541	0.00817757	1
256	ENSG00000075413	MARK3	5	0.0274919	0.214638	0.191738	0.143382	8.05081e-05	0.154348	1
1827	ENSG00000164808	SPIDR	5	0.0425245	0.372806	0.297386	0.142994	0.000273987	0.00859738	1
39	ENSG00000011454	RABGAP1	5	0.0287876	0.224723	0.201426	0.142919	6.89102e-05	0.187585	1
2353	ENSG00000186566	GPATCH8	5	0.0301254	0.254847	0.21221	0.14196	2.26698e-05	0.449761	1
1617	ENSG00000155974	GRIP1	5	0.029366	0.252437	0.207092	0.141802	5.76363e-05	0.228146	1
1052	ENSG00000137145	DENND4C	5	0.0305591	0.246286	0.215865	0.141566	2.15687e-05	0.460982	1
1387	ENSG00000148120	C9orf3	5	0.0323119	0.268232	0.229209	0.140971	1.97751e-05	0.480243	1
1634	ENSG00000156110	ADK	5	0.0393629	0.342164	0.279291	0.140939	4.68573e-05	0.277201	1
2543	ENSG00000204764	RANBP17	5	0.0278433	0.228052	0.197587	0.140916	0.000119255	0.0829987	1
2571	ENSG00000215386	MIR99AHG	5	0.0471858	0.444016	0.335039	0.140836	8.17038e-06	0.650013	1
967	ENSG00000134138	MEIS2	5	0.0804999	1.01001	0.573204	0.140438	0.000268712	0.00926168	1
1510	ENSG00000152520	PAN3	5	0.0324544	0.277676	0.231219	0.140362	6.72376e-06	0.680618	1
929	ENSG00000132849	PATJ	5	0.0618882	0.610034	0.441053	0.140319	2.37856e-05	0.438818	1
2413	ENSG00000196141	SPATS2L	5	0.0322888	0.267319	0.230122	0.140311	2.84142e-05	0.397456	1
2144	ENSG00000180357	ZNF609	5	0.0289832	0.239206	0.207275	0.13983	1.18015e-05	0.585526	1
1433	ENSG00000150760	DOCK1	5	0.0312224	0.260407	0.223725	0.139557	5.35895e-07	0.907489	1
1453	ENSG00000151276	MAGI1	5	0.0516869	0.525942	0.372327	0.138821	2.98844e-05	0.38551	1
2075	ENSG00000175198	PCCA	5	0.0310012	0.271074	0.224822	0.137892	0.000120262	0.081711	1
120	ENSG00000052841	TTC17	5	0.0284753	0.232612	0.206909	0.137622	2.33165e-06	0.808475	1
1642	ENSG00000156113	KCNMA1	5	0.0587424	0.664248	0.426979	0.137577	3.05012e-05	0.380651	1
1148	ENSG00000140396	NCOA2	5	0.0282433	0.243776	0.205812	0.137228	5.58048e-05	0.235683	1
2579	ENSG00000224078	SNHG14	5	0.0311858	0.258525	0.227929	0.136822	8.85952e-06	0.636575	1
689	ENSG00000116539	ASH1L	5	0.0381185	0.355063	0.279474	0.136394	0.000122954	0.0783698	1
211	ENSG00000069667	RORA	5	0.0564476	0.639868	0.414001	0.136346	0.000394278	0.00162052	1
2301	ENSG00000185305	ARL15	5	0.0374927	0.349762	0.275635	0.136023	0.000136927	0.0632319	1
100	ENSG00000049759	NEDD4L	5	0.0373606	0.335981	0.27527	0.135724	6.51583e-05	0.20006	1
986	ENSG00000134644	PUM1	5	0.0307474	0.273099	0.22665	0.135661	5.77936e-05	0.227512	1
2039	ENSG00000173320	STOX2	5	0.0356681	0.327366	0.263572	0.135326	9.34727e-05	0.124846	1
137	ENSG00000054654	SYNE2	5	0.0391453	0.354335	0.289344	0.13529	1.01893e-07	0.959587	1
2494	ENSG00000198589	LRBA	5	0.039841	0.377265	0.295193	0.134966	0.000165734	0.0409893	1
1887	ENSG00000168137	SETD5	5	0.0273561	0.233761	0.203071	0.134712	9.34777e-05	0.124836	1
825	ENSG00000127603	MACF1	5	0.0295339	0.254206	0.219887	0.134314	0.000149042	0.0526244	1
490	ENSG00000105738	SIPA1L3	5	0.0398603	0.368251	0.297752	0.133871	0.000249759	0.0121146	1
2174	ENSG00000182185	RAD51B	5	0.0338922	0.31031	0.253336	0.133784	5.77976e-05	0.227496	1
733	ENSG00000120071	KANSL1	5	0.0337013	0.302607	0.252239	0.133609	0.000160682	0.0441936	1
1461	ENSG00000151322	NPAS3	5	0.0327535	0.303285	0.245293	0.133528	0.000189053	0.0290589	1
1958	ENSG00000171444	MCC	5	0.0463806	0.498287	0.347651	0.133411	0.000187855	0.0295733	1
1595	ENSG00000154447	SH3RF1	5	0.0334343	0.310105	0.250777	0.133323	0.000221172	0.0182335	1
498	ENSG00000105810	CDK6	5	0.0280173	0.261244	0.212393	0.131913	0.000341043	0.00337161	1
744	ENSG00000120549	KIAA1217	5	0.0884182	1.28668	0.671906	0.131593	0.000657364	4.69494e-05	1
709	ENSG00000118007	STAG1	5	0.044967	0.45987	0.341802	0.131558	0.000204861	0.0230797	1
1968	ENSG00000171634	BPTF	5	0.0340799	0.317095	0.259916	0.131119	0.000657689	4.6747e-05	1
465	ENSG00000102908	NFAT5	5	0.0419221	0.406196	0.320051	0.130986	0.00033967	0.00343629	1
1561	ENSG00000153944	MSI2	5	0.0340529	0.309719	0.260281	0.130831	0.00041809	0.00117043	1
1930	ENSG00000170776	AKAP13	5	0.0283817	0.252768	0.218059	0.130156	0.000563851	0.000163469	1
2536	ENSG00000204406	MBD5	5	0.0307222	0.275407	0.236337	0.129993	0.000508644	0.000343149	1
425	ENSG00000100354	TNRC6B	5	0.0347841	0.322672	0.269786	0.128932	0.000790505	8.05964e-06	1
1158	ENSG00000140443	IGF1R	5	0.0348312	0.332654	0.271431	0.128324	0.000766305	1.10912e-05	1
2244	ENSG00000184305	CCSER1	5	0.0365351	0.380587	0.284774	0.128295	0.000580489	0.000130836	1
5	ENSG00000004534	RBM6	5	0.033518	0.308639	0.261561	0.128146	0.000774092	1.0008e-05	1
1530	ENSG00000152818	UTRN	5	0.0295691	0.265488	0.231585	0.127682	0.000611302	8.66943e-05	1
1743	ENSG00000162105	SHANK2	5	0.0592123	0.74512	0.464266	0.12754	0.00146684	1.1959e-09	0.000453921
2182	ENSG00000182197	EXT1	5	0.0349335	0.35998	0.275087	0.126991	0.000908668	1.70432e-06	0.646902
264	ENSG00000075420	FNDC3B	5	0.0399041	0.409726	0.319868	0.124752	0.00133413	6.66746e-09	0.00253074
1878	ENSG00000167693	NXN	5	0.0312254	0.323481	0.253884	0.122991	0.00145684	1.36107e-09	0.000516617
1369	ENSG00000147862	NFIB	5	0.0658844	0.94413	0.544325	0.121039	0.0038855	4.1752e-23	1.58476e-17
1687	ENSG00000157827	FMNL2	5	0.0272776	0.287881	0.22665	0.120352	0.00291194	1.04258e-17	3.95728e-12
2476	ENSG00000197321	SVIL	5	0.0294859	0.312289	0.246024	0.119849	0.00307604	1.28005e-18	4.85863e-13
2600	ENSG00000229807	XIST	5	0.0346139	0.409832	0.296472	0.116753	0.00498935	3.2653e-29	1.2394e-23
2291	ENSG00000185104	FAF1	5	0.0288844	0.302608	0.247487	0.116711	0.0025614	9.24526e-16	3.50919e-10
2341	ENSG00000186153	WWOX	5	0.0344	0.435298	0.298848	0.115108	0.00368062	5.69401e-22	2.16125e-16
1755	ENSG00000162599	NFIA	5	0.0531395	0.680617	0.466825	0.113832	0.00754857	2.38677e-43	9.05937e-38
1706	ENSG00000158321	AUTS2	5	0.0697564	1.1601	0.625114	0.11159	0.0186139	1.73999e-104	6.60443e-99
1077	ENSG00000138101	DTNB	5	0.0396004	0.498875	0.367392	0.107788	0.00921657	1.47835e-52	5.61131e-47
608	ENSG00000113448	PDE4D	5	0.0699798	1.58348	0.694571	0.100753	0.0343508	7.15326e-192	2.71513e-186
2203	ENSG00000182621	PLCB1	5	0.0323537	0.50994	0.348748	0.092771	0.0290977	1.23859e-162	4.70126e-157
2124	ENSG00000178568	ERBB4	5	0.0293849	0.453851	0.319503	0.0919706	0.020015	3.04972e-112	1.15757e-106

## Sheet: 6 - Intercalated
	gene_id	gene_short_name	cell_group	marker_score	mean_expression	fraction_expressing	specificity	pseudo_R2	marker_test_p_value	marker_test_q_value
1332	ENSG00000146038	DCDC2	6	0.0218582	0.09275	0.057883	0.377626	0.014305	6.44623e-77	2.44677e-71
50	ENSG00000020577	SAMD4A	6	0.0249502	0.1144	0.0665857	0.374708	0.0169598	6.76698e-91	2.56852e-85
991	ENSG00000134769	DTNA	6	0.0235092	0.123303	0.0734669	0.319997	0.012256	3.90275e-66	1.48135e-60
78	ENSG00000048052	HDAC9	6	0.0187561	0.0958101	0.0609188	0.307887	0.00840998	6.59807e-46	2.5044e-40
739	ENSG00000120278	PLEKHG1	6	0.0369968	0.210551	0.123254	0.300166	0.0169529	7.35966e-91	2.79348e-85
2229	ENSG00000183742	MACC1	6	0.0353472	0.200465	0.11779	0.300087	0.016814	3.96868e-90	1.50638e-84
2374	ENSG00000187720	THSD4	6	0.0817552	0.523621	0.274641	0.297681	0.0382694	1.2708e-203	4.82354e-198
2265	ENSG00000184454	NCMAP	6	0.0287026	0.157589	0.0965392	0.297315	0.0123489	1.26538e-66	4.80296e-61
2670	ENSG00000259070	LINC00639	6	0.0309839	0.191803	0.105849	0.292718	0.0127027	1.74104e-68	6.60839e-63
1125	ENSG00000139174	PRICKLE1	6	0.086069	0.608013	0.297308	0.289494	0.0415299	5.80856e-221	2.20473e-215
2699	ENSG00000273802	HIST1H2BG	6	0.021319	0.134089	0.0740741	0.287807	0.00746291	6.31831e-41	2.39822e-35
394	ENSG00000092969	TGFB2	6	0.0334862	0.2142	0.117588	0.284777	0.0152523	6.64769e-82	2.52324e-76
1089	ENSG00000138670	RASGEF1B	6	0.0196174	0.122562	0.0698239	0.280956	0.00736936	1.96204e-40	7.44723e-35
1102	ENSG00000138772	ANXA3	6	0.0276662	0.157599	0.0997774	0.27728	0.010431	1.55067e-56	5.88581e-51
2240	ENSG00000184254	ALDH1A3	6	0.0233698	0.156288	0.0845983	0.276244	0.00968472	1.30454e-52	4.95159e-47
520	ENSG00000107249	GLIS3	6	0.0428744	0.285483	0.155232	0.276196	0.0164532	3.15301e-88	1.19677e-82
1478	ENSG00000151882	CCL28	6	0.0983746	0.743019	0.360453	0.272919	0.0388651	8.67176e-207	3.29151e-201
2656	ENSG00000253944	AC027117.2	6	0.0260746	0.157408	0.0961344	0.271231	0.00862013	5.178e-47	1.96539e-41
2149	ENSG00000180573	HIST1H2AC	6	0.0195569	0.132011	0.0746812	0.261871	0.00472041	1.72346e-26	6.54165e-21
1020	ENSG00000135480	KRT7	6	0.018177	0.109505	0.0700263	0.259573	0.00546265	2.12135e-30	8.05193e-25
972	ENSG00000134258	VTCN1	6	0.0215476	0.139974	0.0839911	0.256547	0.00605776	1.56226e-33	5.92979e-28
2566	ENSG00000214960	ISPD	6	0.0261392	0.17466	0.102408	0.255245	0.0073182	3.64597e-40	1.38389e-34
24	ENSG00000007062	PROM1	6	0.0307153	0.218042	0.12629	0.243212	0.00627044	1.18696e-34	4.50528e-29
86	ENSG00000049323	LTBP1	6	0.045966	0.328529	0.192269	0.239071	0.0113989	1.25813e-61	4.77542e-56
1025	ENSG00000135842	FAM129A	6	0.0465791	0.368817	0.1949	0.23899	0.0118698	4.19677e-64	1.59295e-58
1963	ENSG00000171552	BCL2L1	6	0.0189273	0.131531	0.0793362	0.238571	0.00368799	4.80373e-21	1.82333e-15
2252	ENSG00000184349	EFNA5	6	0.0821794	0.731435	0.348917	0.235527	0.0233821	9.13264e-125	3.46644e-119
1069	ENSG00000137801	THBS1	6	0.0255265	0.195078	0.109897	0.232277	0.00530733	1.39476e-29	5.29404e-24
644	ENSG00000115461	IGFBP5	6	0.019645	0.150377	0.0848006	0.231661	0.00392537	2.68299e-22	1.01837e-16
1022	ENSG00000135678	CPM	6	0.0197992	0.150186	0.0862174	0.229642	0.00306263	9.6855e-18	3.67629e-12
1865	ENSG00000166979	EVA1C	6	0.019126	0.137238	0.0835863	0.228817	0.00348335	5.78473e-20	2.19569e-14
281	ENSG00000076067	RBMS2	6	0.0182595	0.133308	0.0799433	0.228406	0.00271391	6.79281e-16	2.57832e-10
305	ENSG00000078114	NEBL	6	0.0841601	0.749736	0.369358	0.227855	0.0206384	2.75721e-110	1.04654e-104
725	ENSG00000119787	ATL2	6	0.0664816	0.568237	0.291844	0.227799	0.0128818	1.99046e-69	7.55512e-64
2115	ENSG00000177694	NAALADL2	6	0.126914	1.37848	0.568306	0.22332	0.0351839	3.08827e-187	1.1722e-181
2063	ENSG00000175048	ZDHHC14	6	0.0217883	0.160087	0.0979559	0.22243	0.00376973	1.77852e-21	6.75064e-16
2371	ENSG00000187672	ERC2	6	0.0191665	0.148034	0.0868245	0.22075	0.00261537	2.26024e-15	8.57909e-10
1951	ENSG00000171345	KRT19	6	0.0720357	0.719469	0.327869	0.219709	0.0134361	2.41127e-72	9.15237e-67
159	ENSG00000064042	LIMCH1	6	0.0275009	0.208561	0.126897	0.216717	0.00366621	6.26007e-21	2.37611e-15
2329	ENSG00000185650	ZFP36L1	6	0.0365351	0.303703	0.170208	0.214649	0.00458604	8.80084e-26	3.3405e-20
370	ENSG00000088367	EPB41L1	6	0.0201065	0.154768	0.0941105	0.213648	0.00218072	4.57869e-13	1.73792e-07
405	ENSG00000099260	PALMD	6	0.0433228	0.348052	0.203198	0.213205	0.00532954	1.06544e-29	4.04406e-24
1188	ENSG00000141429	GALNT1	6	0.0291538	0.227228	0.136814	0.21309	0.00316177	2.89635e-18	1.09936e-12
1094	ENSG00000138759	FRAS1	6	0.0267218	0.203148	0.125481	0.212955	0.00354349	2.78361e-20	1.05656e-14
169	ENSG00000064989	CALCRL	6	0.0212418	0.183592	0.0999798	0.212461	0.00160779	5.17099e-10	0.000196273
2162	ENSG00000182158	CREB3L2	6	0.0242758	0.197342	0.114754	0.211546	0.00256301	4.28253e-15	1.6255e-09
2366	ENSG00000187210	GCNT1	6	0.0203101	0.157159	0.0961344	0.211268	0.00215738	6.09205e-13	2.31233e-07
13	ENSG00000005187	ACSM3	6	0.0539659	0.519358	0.258045	0.209134	0.0061386	5.86512e-34	2.2262e-28
320	ENSG00000079819	EPB41L2	6	0.0254696	0.216888	0.122445	0.208008	0.00231207	9.18297e-14	3.48554e-08
2368	ENSG00000187231	SESTD1	6	0.0280444	0.233331	0.134993	0.207747	0.0026562	1.37326e-15	5.21243e-10
864	ENSG00000129595	EPB41L4A	6	0.0304082	0.249563	0.147136	0.206667	0.00336278	2.50778e-19	9.51869e-14
1321	ENSG00000145730	PAM	6	0.0246492	0.19465	0.119611	0.206077	0.00214357	7.21408e-13	2.73822e-07
401	ENSG00000099204	ABLIM1	6	0.0261931	0.22017	0.128921	0.203171	0.00207037	1.76768e-12	6.70953e-07
1855	ENSG00000166348	USP54	6	0.0202089	0.169408	0.0997774	0.20254	0.00142377	4.99627e-09	0.00189641
1696	ENSG00000157985	AGAP1	6	0.081753	0.830967	0.406598	0.201066	0.00926135	2.19757e-50	8.34123e-45
1257	ENSG00000144619	CNTN4	6	0.0253998	0.214249	0.126493	0.200801	0.00223968	2.22549e-13	8.4472e-08
1772	ENSG00000163590	PPM1L	6	0.0483741	0.446043	0.242461	0.199513	0.003539	2.93994e-20	1.1159e-14
704	ENSG00000117868	ESYT2	6	0.0184767	0.154359	0.0926938	0.19933	0.00119744	8.21684e-08	0.0311883
1416	ENSG00000149177	PTPRJ	6	0.0284416	0.237177	0.144708	0.196545	0.00189041	1.60482e-11	6.09137e-06
811	ENSG00000124813	RUNX2	6	0.0228307	0.188559	0.116576	0.195844	0.00134982	1.24549e-08	0.00472747
70	ENSG00000043039	BARX2	6	0.0767579	0.846604	0.394455	0.194593	0.00488859	2.23986e-27	8.50176e-22
1858	ENSG00000166689	PLEKHA7	6	0.0242757	0.214823	0.124874	0.194403	0.00133301	1.53323e-08	0.0058196
2672	ENSG00000259628	AC007000.3	6	0.0193131	0.161565	0.0997774	0.193562	0.00084567	6.60126e-06	1
1918	ENSG00000170293	CMTM8	6	0.0256019	0.224305	0.132767	0.192834	0.000928983	2.3244e-06	0.882265
981	ENSG00000134533	RERG	6	0.0250733	0.239996	0.130136	0.192671	0.000764045	1.84284e-05	1
1578	ENSG00000154217	PITPNC1	6	0.0313581	0.287945	0.163125	0.192234	0.00126857	3.40317e-08	0.0129173
1016	ENSG00000135373	EHF	6	0.07719	0.837766	0.401741	0.192139	0.00494656	1.10869e-27	4.20822e-22
233	ENSG00000073803	MAP3K13	6	0.0286838	0.254729	0.149767	0.191523	0.00129238	2.53453e-08	0.00962023
616	ENSG00000113645	WWC1	6	0.0287886	0.250431	0.150577	0.191189	0.00152053	1.51471e-09	0.000574931
1661	ENSG00000156675	RAB11FIP1	6	0.0204915	0.20177	0.107266	0.191035	0.00286522	1.07344e-16	4.0744e-11
1098	ENSG00000138771	SHROOM3	6	0.0745782	0.799794	0.390609	0.190928	0.00478921	7.47905e-27	2.83879e-21
542	ENSG00000109654	TRIM2	6	0.034166	0.304925	0.179114	0.19075	0.00149216	2.14886e-09	0.000815633
1788	ENSG00000163697	APBB2	6	0.0239991	0.220605	0.126493	0.189727	0.00107746	3.64732e-07	0.13844
1676	ENSG00000157110	RBPMS	6	0.0315269	0.292105	0.166363	0.189507	0.00110045	2.74038e-07	0.104016
2026	ENSG00000172915	NBEA	6	0.0257765	0.229206	0.137017	0.188127	0.00059708	0.000152936	1
788	ENSG00000123104	ITPR2	6	0.0474601	0.495288	0.252783	0.18775	0.00176435	7.54236e-11	2.86282e-05
1000	ENSG00000135046	ANXA1	6	0.0204434	0.203045	0.109087	0.187404	0.00228142	1.33584e-13	5.07039e-08
1913	ENSG00000170153	RNF150	6	0.0296113	0.283114	0.15847	0.186858	0.00110101	2.72143e-07	0.103296
1767	ENSG00000163558	PRKCI	6	0.0345913	0.321617	0.186197	0.185778	0.000682381	5.1718e-05	1
1581	ENSG00000154269	ENPP3	6	0.0187982	0.167939	0.101194	0.185764	0.000486205	0.000634026	1
2196	ENSG00000182463	TSHZ2	6	0.0596728	0.658079	0.323214	0.184623	0.00547042	1.9306e-30	7.3279e-25
2188	ENSG00000182240	BACE2	6	0.0183402	0.160438	0.099575	0.184185	0.000458213	0.000910539	1
2003	ENSG00000172164	SNTB1	6	0.0244892	0.235665	0.132969	0.184172	0.000427207	0.0013619	1
1254	ENSG00000144560	VGLL4	6	0.0301449	0.279682	0.163732	0.184111	0.000784296	1.42787e-05	1
573	ENSG00000112079	STK38	6	0.019498	0.178401	0.106051	0.183854	0.000337627	0.00441232	1
1247	ENSG00000144283	PKP4	6	0.0627684	0.672519	0.342643	0.183189	0.00174199	9.92622e-11	3.76766e-05
873	ENSG00000130396	AFDN	6	0.0264587	0.237101	0.144708	0.182843	0.000559348	0.000247679	1
587	ENSG00000112699	GMDS	6	0.150014	3.04401	0.821696	0.182567	0.0171668	5.49506e-92	2.08574e-86
853	ENSG00000129116	PALLD	6	0.0432633	0.444286	0.237401	0.182237	0.00130285	2.22656e-08	0.00845125
1605	ENSG00000154556	SORBS2	6	0.0810279	1.03474	0.445456	0.181899	0.00226112	1.71225e-13	6.49912e-08
1719	ENSG00000158528	PPP1R9A	6	0.045591	0.451185	0.251771	0.181081	0.000831597	7.87705e-06	1
679	ENSG00000116117	PARD3B	6	0.0277444	0.25859	0.153613	0.180613	0.000694131	4.45672e-05	1
1744	ENSG00000162105	SHANK2	6	0.0913616	1.17476	0.50597	0.180567	0.00391795	2.93623e-22	1.11449e-16
2659	ENSG00000257261	AC008014.1	6	0.020416	0.19236	0.113945	0.179174	0.000146667	0.0605936	1
1426	ENSG00000150347	ARID5B	6	0.0335225	0.33224	0.189031	0.177339	0.000136478	0.0702809	1
1729	ENSG00000159216	RUNX1	6	0.0299929	0.305539	0.169197	0.177267	0.000583928	0.000180887	1
1454	ENSG00000151276	MAGI1	6	0.0630636	0.724037	0.356001	0.177145	0.000802672	1.13307e-05	1
1626	ENSG00000156052	GNAQ	6	0.0345946	0.357596	0.195912	0.176583	0.000223734	0.0204707	1
2306	ENSG00000185345	PRKN	6	0.020021	0.193979	0.11354	0.176335	0.000103114	0.115636	1
1473	ENSG00000151623	NR3C2	6	0.0315828	0.324451	0.179114	0.176328	0.000226251	0.0197739	1
106	ENSG00000050405	LIMA1	6	0.0185438	0.182365	0.105242	0.176202	7.26716e-05	0.186556	1
1404	ENSG00000148655	LRMDA	6	0.0451221	0.475863	0.257843	0.174999	0.000469223	0.000789582	1
290	ENSG00000076685	NT5C2	6	0.0346583	0.35961	0.198745	0.174386	4.77324e-05	0.284411	1
2420	ENSG00000196187	TMEM63A	6	0.0184499	0.180939	0.105849	0.174303	4.86969e-06	0.732418	1
703	ENSG00000117335	CD46	6	0.019712	0.18507	0.113135	0.174235	5.73206e-05	0.240771	1
1005	ENSG00000135090	TAOK3	6	0.0338776	0.356783	0.194697	0.174001	5.59887e-05	0.246313	1
859	ENSG00000129422	MTUS1	6	0.0273913	0.267736	0.15766	0.173736	0.000175391	0.0401708	1
481	ENSG00000104447	TRPS1	6	0.0257123	0.260861	0.148958	0.172615	3.47424e-05	0.361106	1
656	ENSG00000115504	EHBP1	6	0.0332	0.337502	0.192471	0.172494	3.27626e-05	0.375156	1
329	ENSG00000081026	MAGI3	6	0.0269814	0.268892	0.157053	0.171798	4.83508e-05	0.281313	1
452	ENSG00000101871	MID1	6	0.026328	0.283859	0.15341	0.171618	1.50294e-05	0.548062	1
849	ENSG00000128833	MYO5C	6	0.0193634	0.184158	0.112933	0.17146	7.0715e-05	0.192598	1
2068	ENSG00000175115	PACS1	6	0.0623194	0.74702	0.363894	0.171257	0.000109164	0.105478	1
715	ENSG00000118689	FOXO3	6	0.0199749	0.194594	0.11698	0.170754	2.0167e-05	0.486554	1
507	ENSG00000106261	ZKSCAN1	6	0.0201411	0.191534	0.117992	0.170698	2.66446e-06	0.800337	1
1944	ENSG00000171105	INSR	6	0.0520349	0.603044	0.305404	0.170381	0.000198156	0.0291757	1
198	ENSG00000068878	PSME4	6	0.0235711	0.238756	0.138434	0.17027	1.1382e-05	0.601167	1
1044	ENSG00000136237	RAPGEF5	6	0.0220675	0.223513	0.130136	0.169573	5.22623e-05	0.262668	1
1540	ENSG00000152894	PTPRK	6	0.0466024	0.523184	0.274843	0.16956	6.7152e-05	0.204197	1
2132	ENSG00000179104	TMTC2	6	0.0200049	0.194717	0.118599	0.168676	4.35889e-05	0.306333	1
1296	ENSG00000145349	CAMK2D	6	0.0183819	0.17716	0.109087	0.168506	1.23302e-05	0.586399	1
499	ENSG00000105810	CDK6	6	0.0336642	0.358534	0.200364	0.168015	1.80187e-05	0.510734	1
316	ENSG00000079482	OPHN1	6	0.0202356	0.205316	0.120623	0.167759	2.08488e-06	0.822976	1
2563	ENSG00000214944	ARHGEF28	6	0.029023	0.295147	0.173042	0.167723	9.81824e-07	0.877984	1
923	ENSG00000132669	RIN2	6	0.0214237	0.214756	0.128112	0.167227	3.95951e-05	0.329582	1
2274	ENSG00000184903	IMMP2L	6	0.0773266	1.05623	0.462862	0.167062	0.000264865	0.0116799	1
1172	ENSG00000140836	ZFHX3	6	0.0280607	0.297024	0.168589	0.166444	6.81175e-09	0.989797	1
2260	ENSG00000184384	MAML2	6	0.110476	1.82741	0.664238	0.16632	0.00184366	2.84815e-11	1.08106e-05
1596	ENSG00000154447	SH3RF1	6	0.0367159	0.412069	0.221615	0.165674	3.12782e-05	0.386198	1
1038	ENSG00000136231	IGF2BP3	6	0.0290206	0.310137	0.176078	0.164817	6.5858e-07	0.899939	1
1584	ENSG00000154274	C4orf19	6	0.0348186	0.37092	0.211293	0.164788	4.71059e-07	0.915312	1
2549	ENSG00000205268	PDE7A	6	0.0299144	0.319357	0.182149	0.16423	1.1773e-06	0.866493	1
2362	ENSG00000186591	UBE2H	6	0.0320162	0.359205	0.195102	0.164099	2.79005e-05	0.413124	1
1462	ENSG00000151322	NPAS3	6	0.0361763	0.396355	0.220806	0.163838	5.35295e-06	0.719987	1
1801	ENSG00000164142	FAM160A1	6	0.0227255	0.234456	0.138838	0.163683	3.58509e-05	0.353555	1
1784	ENSG00000163694	RBM47	6	0.060446	0.789405	0.37037	0.163204	9.19647e-06	0.638451	1
2233	ENSG00000183826	BTBD9	6	0.0214971	0.235443	0.131957	0.16291	0.000135963	0.0708131	1
1088	ENSG00000138640	FAM13A	6	0.0197784	0.205967	0.121433	0.162875	8.95254e-05	0.142642	1
2400	ENSG00000189283	FHIT	6	0.0621249	0.831405	0.382311	0.162498	5.408e-06	0.718612	1
1977	ENSG00000171723	GPHN	6	0.0390753	0.42901	0.240842	0.162245	1.02361e-05	0.620096	1
675	ENSG00000115970	THADA	6	0.018199	0.19869	0.112325	0.162021	0.000208994	0.0250935	1
798	ENSG00000123636	BAZ2B	6	0.0349859	0.397107	0.216353	0.161707	0.000288752	0.00846509	1
1445	ENSG00000151150	ANK3	6	0.0600947	0.744715	0.373811	0.160762	1.35875e-05	0.567913	1
580	ENSG00000112531	QKI	6	0.021644	0.22253	0.134791	0.160575	0.000125866	0.0821596	1
1486	ENSG00000152061	RABGAP1L	6	0.0292349	0.315095	0.182149	0.1605	9.00388e-05	0.141502	1
2107	ENSG00000177565	TBL1XR1	6	0.0208118	0.229547	0.129731	0.160423	0.000210145	0.0246965	1
1817	ENSG00000164548	TRA2A	6	0.0193721	0.206568	0.121028	0.160063	0.000171832	0.0422488	1
40	ENSG00000011454	RABGAP1	6	0.0248796	0.258895	0.156244	0.159236	0.000178771	0.0382963	1
1502	ENSG00000152284	TCF7L1	6	0.0335967	0.373949	0.211091	0.159158	0.000175439	0.0401432	1
2060	ENSG00000175029	CTBP2	6	0.0224187	0.246016	0.141267	0.158697	0.000122519	0.0863402	1
2426	ENSG00000196284	SUPT3H	6	0.0212721	0.235463	0.134386	0.158291	0.000287109	0.00865387	1
1926	ENSG00000170634	ACYP2	6	0.0235842	0.246259	0.14916	0.158113	0.000223882	0.0204291	1
1987	ENSG00000171843	MLLT3	6	0.0219425	0.24109	0.139041	0.157813	0.00020561	0.0263001	1
2465	ENSG00000196935	SRGAP1	6	0.0242909	0.263253	0.154422	0.157302	0.000244182	0.0154691	1
672	ENSG00000115904	SOS1	6	0.0221273	0.239197	0.140862	0.157085	0.00019905	0.0288141	1
1643	ENSG00000156113	KCNMA1	6	0.060066	0.7886	0.382918	0.156864	1.78753e-05	0.51242	1
2612	ENSG00000230590	FTX	6	0.059988	0.78114	0.383526	0.156412	0.000535803	0.000334914	1
562	ENSG00000111186	WNT5B	6	0.0356376	0.412165	0.227889	0.156381	0.00029481	0.00780452	1
2646	ENSG00000251562	MALAT1	6	0.141397	4.4641	0.909937	0.155393	0.00162429	4.22022e-10	0.000160185
1112	ENSG00000139083	ETV6	6	0.0729687	1.08041	0.47035	0.155137	0.00041136	0.00167431	1
1511	ENSG00000152520	PAN3	6	0.0285283	0.316341	0.183971	0.15507	0.00052876	0.000366606	1
278	ENSG00000075711	DLG1	6	0.0221841	0.247787	0.143696	0.154383	0.000421058	0.00147544	1
620	ENSG00000114126	TFDP2	6	0.0225058	0.262507	0.145922	0.154232	0.000591353	0.000164531	1
1072	ENSG00000137942	FNBP1L	6	0.018597	0.196239	0.120623	0.154174	0.000464411	0.000840314	1
47	ENSG00000018189	RUFY3	6	0.0210866	0.229439	0.137219	0.153671	0.000596265	0.000154535	1
2544	ENSG00000204764	RANBP17	6	0.0230222	0.255077	0.14997	0.153513	0.000261804	0.0121741	1
1222	ENSG00000143924	EML4	6	0.0198838	0.214711	0.129528	0.153509	0.000478243	0.000702686	1
826	ENSG00000127603	MACF1	6	0.0278657	0.30265	0.181542	0.153494	0.000504098	0.000503416	1
745	ENSG00000120549	KIAA1217	6	0.0940942	1.56981	0.614046	0.153236	0.000377024	0.00262444	1
987	ENSG00000134644	PUM1	6	0.0269184	0.318775	0.17628	0.152702	0.000943198	1.94589e-06	0.738595
1030	ENSG00000136068	FLNB	6	0.0203609	0.21716	0.133374	0.15266	0.000478754	0.000698056	1
603	ENSG00000113391	FAM172A	6	0.0179297	0.203121	0.117588	0.15248	0.000584933	0.000178581	1
2285	ENSG00000185052	SLC24A3	6	0.0186775	0.20679	0.12285	0.152035	0.000615589	0.0001208	1
491	ENSG00000105738	SIPA1L3	6	0.036518	0.433314	0.240842	0.151626	0.00120261	7.70643e-08	0.029251
75	ENSG00000044115	CTNNA1	6	0.0197517	0.210709	0.130338	0.151542	0.000671472	5.93865e-05	1
2040	ENSG00000173320	STOX2	6	0.0322852	0.379376	0.213115	0.151492	0.000797297	1.21234e-05	1
101	ENSG00000049759	NEDD4L	6	0.0336319	0.387376	0.222222	0.151344	0.000817195	9.43959e-06	1
26	ENSG00000007168	PAFAH1B1	6	0.0182471	0.199236	0.120623	0.151274	0.000914011	2.80321e-06	1
958	ENSG00000133812	SBF2	6	0.0287318	0.330561	0.190043	0.151186	0.000888676	3.84965e-06	1
639	ENSG00000115112	TFCP2L1	6	0.0349588	0.52702	0.23133	0.151121	9.01211e-05	0.141321	1
1120	ENSG00000139132	FGD4	6	0.0222798	0.242457	0.147541	0.151008	0.000480866	0.00067927	1
1053	ENSG00000137145	DENND4C	6	0.0238861	0.267787	0.158268	0.150922	0.000960849	1.56074e-06	0.592405
1618	ENSG00000155974	GRIP1	6	0.0231946	0.273576	0.153815	0.150795	0.000728861	2.87267e-05	1
1931	ENSG00000170776	AKAP13	6	0.0271911	0.305845	0.18053	0.150618	0.00101017	8.43305e-07	0.32009
2652	ENSG00000253438	PCAT1	6	0.0224385	0.257064	0.14916	0.150432	0.000666186	6.35047e-05	1
147	ENSG00000055609	KMT2C	6	0.0293192	0.341593	0.1949	0.150432	0.000965239	1.47747e-06	0.560798
2022	ENSG00000172765	TMCC1	6	0.0190113	0.223944	0.126695	0.150056	0.000735359	2.64637e-05	1
257	ENSG00000075413	MARK3	6	0.0206139	0.227695	0.137422	0.150005	0.000834764	7.5699e-06	1
552	ENSG00000109756	RAPGEF2	6	0.0202176	0.220051	0.134993	0.149768	0.000918776	2.64097e-06	1
1059	ENSG00000137177	KIF13A	6	0.0226018	0.262969	0.150982	0.149699	0.000905615	3.11384e-06	1
930	ENSG00000132849	PATJ	6	0.0517239	0.662973	0.345881	0.149542	0.00176304	7.66467e-11	2.90925e-05
1149	ENSG00000140396	NCOA2	6	0.0234366	0.272451	0.156851	0.149419	0.00113801	1.71818e-07	0.0652164
2572	ENSG00000215386	MIR99AHG	6	0.0385187	0.479589	0.257843	0.149388	0.00186769	2.12069e-11	8.04941e-06
2580	ENSG00000224078	SNHG14	6	0.0256812	0.289709	0.17203	0.149284	0.00106266	4.38532e-07	0.166452
377	ENSG00000088854	C20orf194	6	0.0209808	0.246886	0.14066	0.14916	0.00127118	3.29504e-08	0.0125068
2183	ENSG00000182197	EXT1	6	0.0340553	0.442563	0.228901	0.148777	0.00151379	1.64582e-09	0.000624697
2695	ENSG00000272168	CASC15	6	0.0348302	0.429812	0.234163	0.148743	0.000854757	5.88977e-06	1
1184	ENSG00000141376	BCAS3	6	0.0320989	0.387766	0.215948	0.148642	0.00135536	1.16314e-08	0.00441487
2495	ENSG00000198589	LRBA	6	0.0348209	0.427216	0.234568	0.148447	0.0014853	2.33853e-09	0.000887626
2632	ENSG00000244754	N4BP2L2	6	0.0184178	0.218132	0.124266	0.148213	0.00144532	3.82916e-09	0.00145342
2076	ENSG00000175198	PCCA	6	0.0257873	0.297282	0.174256	0.147985	0.00147009	2.82106e-09	0.00107078
1434	ENSG00000150760	DOCK1	6	0.0246295	0.280853	0.166565	0.147867	0.0011322	1.8469e-07	0.0701019
228	ENSG00000073792	IGF2BP2	6	0.0327103	0.401584	0.221413	0.147734	0.00150797	1.76818e-09	0.000671142
2601	ENSG00000229807	XIST	6	0.043149	0.556323	0.292249	0.147645	0.00119192	8.79934e-08	0.0333993
2302	ENSG00000185305	ARL15	6	0.0310907	0.389031	0.210686	0.147569	0.00202477	3.09055e-12	1.17307e-06
2385	ENSG00000188559	RALGAPA2	6	0.0191618	0.221455	0.130136	0.147245	0.0013161	1.88986e-08	0.00717327
19	ENSG00000006704	GTF2IRD1	6	0.0220842	0.248498	0.150374	0.146861	0.00110882	2.46944e-07	0.0937316
2459	ENSG00000196782	MAML3	6	0.0290702	0.368159	0.198138	0.146717	0.00182712	3.48926e-11	1.3244e-05
1900	ENSG00000169398	PTK2	6	0.033571	0.420078	0.229103	0.146532	0.00186207	2.27195e-11	8.62354e-06
902	ENSG00000132199	ENOSF1	6	0.0193521	0.225982	0.132564	0.145983	0.00124539	4.5353e-08	0.0172144
1238	ENSG00000144036	EXOC6B	6	0.0322495	0.402359	0.221008	0.14592	0.00162033	4.43148e-10	0.000168204
918	ENSG00000132475	H3F3B	6	0.0211148	0.250659	0.14491	0.14571	0.000902615	3.23302e-06	1
1888	ENSG00000168137	SETD5	6	0.0224418	0.258978	0.154017	0.14571	0.00142245	5.07832e-09	0.00192756
121	ENSG00000052841	TTC17	6	0.0221952	0.250466	0.152398	0.145639	0.00131089	2.01582e-08	0.00765138
2323	ENSG00000185630	PBX1	6	0.0461987	0.593382	0.317345	0.145579	0.00182579	3.54637e-11	1.34608e-05
1656	ENSG00000156639	ZFAND3	6	0.030221	0.355706	0.20765	0.145538	0.00168885	1.90742e-10	7.23993e-05
132	ENSG00000054267	ARID4B	6	0.0192519	0.221114	0.132362	0.145449	0.00122085	6.14729e-08	0.023333
1807	ENSG00000164190	NIPBL	6	0.0192536	0.215497	0.132767	0.145018	0.00150799	1.76782e-09	0.000671003
1688	ENSG00000157827	FMNL2	6	0.0294646	0.366942	0.203198	0.145004	0.00200716	3.83483e-12	1.45557e-06
1378	ENSG00000147905	ZCCHC7	6	0.0204574	0.237532	0.141267	0.144814	0.00156865	8.37266e-10	0.000317798
1969	ENSG00000171634	BPTF	6	0.0294719	0.360771	0.203603	0.144752	0.00255632	4.64711e-15	1.76388e-09
1707	ENSG00000158321	AUTS2	6	0.0915156	1.62619	0.632463	0.144697	0.00314437	3.57958e-18	1.35869e-12
1078	ENSG00000138101	DTNB	6	0.0521383	0.730991	0.360453	0.144646	0.00230515	9.99439e-14	3.79353e-08
365	ENSG00000087460	GNAS	6	0.0245988	0.295125	0.170411	0.14435	0.00191033	1.25678e-11	4.77029e-06
1522	ENSG00000152767	FARP1	6	0.0391559	0.497099	0.271605	0.144165	0.0025381	5.80418e-15	2.20307e-09
357	ENSG00000084676	NCOA1	6	0.018319	0.206034	0.1271	0.144131	0.00147683	2.59604e-09	0.000985368
1208	ENSG00000142599	RERE	6	0.0575912	0.84879	0.399717	0.14408	0.00407687	4.25926e-23	1.61667e-17
1136	ENSG00000140262	TCF12	6	0.0375083	0.470264	0.260676	0.143889	0.00253211	6.24449e-15	2.3702e-09
92	ENSG00000049618	ARID1B	6	0.0398943	0.517413	0.278284	0.143358	0.00307017	8.83571e-18	3.35374e-12
567	ENSG00000111666	CHPT1	6	0.0197506	0.228981	0.138231	0.142881	0.00150961	1.73281e-09	0.000657717
342	ENSG00000082805	ERC1	6	0.0215716	0.251629	0.150982	0.142876	0.00149568	2.05752e-09	0.000780964
2664	ENSG00000257923	CUX1	6	0.0229816	0.279962	0.160899	0.142833	0.00212229	9.36035e-13	3.55287e-07
33	ENSG00000010803	SCMH1	6	0.0218158	0.264075	0.152803	0.142771	0.00153786	1.22338e-09	0.000464355
894	ENSG00000131558	EXOC4	6	0.0338341	0.409585	0.237199	0.14264	0.00242687	2.25803e-14	8.57072e-09
2453	ENSG00000196739	COL27A1	6	0.0220408	0.255213	0.155029	0.142172	0.00223525	2.34955e-13	8.9181e-08
6	ENSG00000004534	RBM6	6	0.0299225	0.352904	0.210686	0.142024	0.00216278	5.70282e-13	2.1646e-07
2167	ENSG00000182168	UNC5C	6	0.0236266	0.319255	0.166768	0.141673	0.00296785	3.07315e-17	1.16646e-11
782	ENSG00000123066	MED13L	6	0.0268938	0.339965	0.190245	0.141364	0.00288159	8.79287e-17	3.33748e-11
1198	ENSG00000142192	APP	6	0.0219256	0.268193	0.155434	0.14106	0.00180216	4.74016e-11	1.7992e-05
690	ENSG00000116539	ASH1L	6	0.0291518	0.370578	0.206841	0.140939	0.00304768	1.16211e-17	4.41097e-12
734	ENSG00000120071	KANSL1	6	0.0261818	0.324384	0.185792	0.14092	0.00272706	5.78564e-16	2.19603e-10
806	ENSG00000124788	ATXN1	6	0.0290795	0.378536	0.206436	0.140864	0.00245485	1.60433e-14	6.08948e-09
1143	ENSG00000140386	SCAPER	6	0.0189559	0.229633	0.134993	0.140421	0.0019383	8.91866e-12	3.38522e-06
1370	ENSG00000147862	NFIB	6	0.0688034	1.14546	0.489982	0.14042	0.00372015	3.24915e-21	1.23327e-15
2414	ENSG00000196141	SPATS2L	6	0.0221951	0.267583	0.158065	0.140417	0.00231373	8.99861e-14	3.41557e-08
1997	ENSG00000171988	JMJD1C	6	0.0458415	0.653486	0.326655	0.140336	0.00413977	1.98403e-23	7.53069e-18
1268	ENSG00000144674	GOLGA4	6	0.0181721	0.208273	0.129731	0.140075	0.00217393	4.9749e-13	1.8883e-07
2477	ENSG00000197321	SVIL	6	0.0295566	0.382335	0.211091	0.140018	0.00310679	5.65676e-18	2.14711e-12
649	ENSG00000115464	USP34	6	0.0225151	0.270936	0.160899	0.139934	0.00224612	2.05701e-13	7.8077e-08
113	ENSG00000052126	PLEKHA5	6	0.0213537	0.258018	0.152601	0.139932	0.00227402	1.4624e-13	5.55077e-08
2009	ENSG00000172264	MACROD2	6	0.025282	0.331919	0.180733	0.139886	0.00301337	1.76491e-17	6.699e-12
968	ENSG00000134138	MEIS2	6	0.0621848	1.00212	0.445456	0.139598	0.00394821	2.033e-22	7.71657e-17
2529	ENSG00000204217	BMPR2	6	0.0224855	0.275196	0.161303	0.139399	0.00285391	1.23208e-16	4.67656e-11
1531	ENSG00000152818	UTRN	6	0.0247679	0.297174	0.177899	0.139224	0.00259854	2.77549e-15	1.05348e-09
1388	ENSG00000148120	C9orf3	6	0.0211732	0.262271	0.152803	0.138565	0.00292346	5.27845e-17	2.00352e-11
2354	ENSG00000186566	GPATCH8	6	0.0195846	0.244792	0.142279	0.137649	0.00275304	4.21447e-16	1.59967e-10
884	ENSG00000131374	TBC1D5	6	0.0267547	0.343258	0.194495	0.13756	0.00302836	1.47036e-17	5.58099e-12
2033	ENSG00000173120	KDM2A	6	0.0185788	0.221661	0.135195	0.137422	0.00253729	5.86239e-15	2.22516e-09
1315	ENSG00000145687	SSBP2	6	0.0221265	0.283288	0.161303	0.137173	0.00328185	6.71456e-19	2.54862e-13
667	ENSG00000115760	BIRC6	6	0.0186806	0.225192	0.136207	0.137148	0.00293519	4.57499e-17	1.73651e-11
1635	ENSG00000156110	ADK	6	0.0260576	0.32964	0.190245	0.136969	0.00345183	8.48822e-20	3.22184e-14
350	ENSG00000083307	GRHL2	6	0.0177299	0.218492	0.129528	0.13688	0.00293595	4.53309e-17	1.72061e-11
1668	ENSG00000156831	NSMCE2	6	0.0177329	0.212477	0.129731	0.13669	0.00228104	1.34205e-13	5.09395e-08
1289	ENSG00000145012	LPP	6	0.0406812	0.545259	0.298523	0.136275	0.00523233	3.46355e-29	1.31464e-23
1841	ENSG00000165238	WNK2	6	0.0177857	0.218924	0.130945	0.135826	0.00375645	2.09019e-21	7.93364e-16
426	ENSG00000100354	TNRC6B	6	0.0269129	0.344871	0.19834	0.13569	0.00476033	1.06179e-26	4.03018e-21
833	ENSG00000127914	AKAP9	6	0.0195318	0.238505	0.144303	0.135353	0.00395254	1.92866e-22	7.32053e-17
2175	ENSG00000182185	RAD51B	6	0.0243703	0.313969	0.18053	0.134993	0.00336881	2.33036e-19	8.84524e-14
265	ENSG00000075420	FNDC3B	6	0.0337442	0.452162	0.250759	0.134568	0.00461872	5.91936e-26	2.24679e-20
910	ENSG00000132466	ANKRD17	6	0.0202547	0.259934	0.150577	0.134514	0.00361006	1.23896e-20	4.70269e-15
2145	ENSG00000180357	ZNF609	6	0.0188605	0.227324	0.140255	0.134473	0.00264932	1.49362e-15	5.66927e-10
466	ENSG00000102908	NFAT5	6	0.0312841	0.417254	0.233961	0.133715	0.00487802	2.54611e-27	9.66418e-22
2155	ENSG00000181722	ZBTB20	6	0.037407	0.540482	0.279903	0.133643	0.0069363	3.72279e-38	1.41305e-32
2091	ENSG00000176658	MYO1D	6	0.0191041	0.256002	0.143088	0.133512	0.0039933	1.17548e-22	4.46172e-17
212	ENSG00000069667	RORA	6	0.0410714	0.620971	0.308237	0.133246	0.00751908	3.20002e-41	1.21462e-35
2444	ENSG00000196712	NF1	6	0.0204179	0.255144	0.153613	0.132918	0.00412267	2.442e-23	9.26898e-18
1756	ENSG00000162599	NFIA	6	0.0538994	0.828882	0.4068	0.132496	0.00820262	8.12762e-45	3.08497e-39
1328	ENSG00000145996	CDKAL1	6	0.0187352	0.232353	0.141469	0.132433	0.00353383	3.1308e-20	1.18835e-14
2537	ENSG00000204406	MBD5	6	0.0223464	0.281598	0.168994	0.132232	0.00454169	1.50776e-25	5.72296e-20
1828	ENSG00000164808	SPIDR	6	0.024671	0.333267	0.188019	0.131216	0.00506862	2.52232e-28	9.57386e-23
1159	ENSG00000140443	IGF1R	6	0.0259342	0.341787	0.197936	0.131023	0.00545989	2.1934e-30	8.3254e-25
2245	ENSG00000184305	CCSER1	6	0.0280898	0.390812	0.214531	0.130936	0.00443654	5.40292e-25	2.05076e-19
54	ENSG00000021645	NRXN3	6	0.0208061	0.278723	0.160494	0.129638	0.00396451	1.66772e-22	6.33011e-17
138	ENSG00000054654	SYNE2	6	0.0250903	0.332591	0.194697	0.128868	0.00486892	2.84348e-27	1.07929e-21
1879	ENSG00000167693	NXN	6	0.0239141	0.339326	0.187411	0.127602	0.00619759	2.86963e-34	1.08921e-28
2292	ENSG00000185104	FAF1	6	0.0232723	0.326574	0.188019	0.123776	0.00678198	2.41423e-37	9.16359e-32
609	ENSG00000113448	PDE4D	6	0.0839279	2.04482	0.683465	0.122798	0.0174071	2.9787e-93	1.13061e-87
759	ENSG00000121440	PDZRN3	6	0.0264986	0.433229	0.215948	0.122708	0.0103086	6.82869e-56	2.59194e-50
710	ENSG00000118007	STAG1	6	0.0273209	0.418145	0.223437	0.122276	0.0102602	1.22728e-55	4.65832e-50
1396	ENSG00000148498	PARD3	6	0.0428564	0.731589	0.355798	0.120451	0.0170858	1.46845e-91	5.57374e-86
2556	ENSG00000214548	MEG3	6	0.0235712	0.334661	0.195912	0.120315	0.0102215	1.96048e-55	7.44133e-50
1230	ENSG00000143995	MEIS1	6	0.0193798	0.274947	0.161101	0.120296	0.00909608	1.62593e-49	6.17148e-44
1409	ENSG00000148737	TCF7L2	6	0.018645	0.263198	0.156446	0.119178	0.00876834	8.60464e-48	3.26603e-42
1302	ENSG00000145431	PDGFC	6	0.0199503	0.312092	0.169399	0.117771	0.0109408	3.23243e-59	1.22692e-53
1562	ENSG00000153944	MSI2	6	0.0183387	0.265431	0.157863	0.116169	0.0113226	3.17074e-61	1.2035e-55
627	ENSG00000114541	FRMD4B	6	0.0235188	0.367579	0.205019	0.114715	0.0133584	6.17663e-72	2.34444e-66
1959	ENSG00000171444	MCC	6	0.0233442	0.401544	0.206638	0.112971	0.0164621	2.83136e-88	1.07469e-82
2204	ENSG00000182621	PLCB1	6	0.0290441	0.572281	0.286177	0.10149	0.0357139	4.74892e-190	1.80253e-184
2125	ENSG00000178568	ERBB4	6	0.0259221	0.503198	0.260069	0.0996741	0.0254629	9.31848e-136	3.53698e-130
2342	ENSG00000186153	WWOX	6	0.0187677	0.360696	0.188626	0.0994969	0.0221517	2.85757e-118	1.08463e-112

## Sheet: 7 - Basal Epi Prog
	gene_id	gene_short_name	cell_group	marker_score	mean_expression	fraction_expressing	specificity	pseudo_R2	marker_test_p_value	marker_test_q_value
300	ENSG00000077782	FGFR1	7	0.182277	1.00941	0.590703	0.308576	0.130844	0	0
2406	ENSG00000189337	KAZN	7	0.153522	1.29843	0.683676	0.224554	0.071408	0	0
1371	ENSG00000147862	NFIB	7	0.14172	1.65663	0.761946	0.185998	0.0322128	5.20389e-166	1.97522e-160
1176	ENSG00000140873	ADAMTS18	7	0.128668	0.412943	0.331243	0.388441	0.107903	0	0
2192	ENSG00000182389	CACNB4	7	0.126582	0.572129	0.435243	0.29083	0.0836038	0	0
610	ENSG00000113448	PDE4D	7	0.116065	2.38572	0.839568	0.138244	0.000344285	0.00467568	1
2205	ENSG00000182621	PLCB1	7	0.108473	1.11108	0.641946	0.168976	0.0140149	5.00905e-73	1.90127e-67
1708	ENSG00000158321	AUTS2	7	0.108293	1.59031	0.761297	0.142248	0.000606436	0.000173923	1
1397	ENSG00000148498	PARD3	7	0.106342	1.10229	0.644973	0.164878	0.0114083	9.40562e-60	3.57005e-54
1263	ENSG00000144668	ITGA9	7	0.105775	0.494613	0.412541	0.256398	0.0572789	2.99178e-295	1.13558e-289
760	ENSG00000121440	PDZRN3	7	0.105658	0.815406	0.531459	0.198807	0.0296256	9.46384e-153	3.59215e-147
188	ENSG00000066468	FGFR2	7	0.105328	0.7174	0.506162	0.208092	0.0335614	6.29551e-173	2.38956e-167
217	ENSG00000069702	TGFBR3	7	0.103304	0.475669	0.365405	0.28271	0.0631178	0	0
2647	ENSG00000251562	MALAT1	7	0.0952996	2.85292	0.865081	0.110163	0.025702	1.14226e-132	4.33563e-127
2343	ENSG00000186153	WWOX	7	0.0939838	0.792294	0.516324	0.182025	0.0211691	1.65684e-109	6.28881e-104
946	ENSG00000133121	STARD13	7	0.0922537	0.548316	0.414703	0.222457	0.0358508	1.11515e-184	4.23275e-179
62	ENSG00000038427	VCAN	7	0.0912445	0.418757	0.360432	0.253153	0.0484001	2.62855e-249	9.97707e-244
1757	ENSG00000162599	NFIA	7	0.0891156	0.958541	0.60173	0.148099	0.00204217	5.56785e-12	2.11337e-06
2126	ENSG00000178568	ERBB4	7	0.0884694	0.942469	0.547676	0.161536	0.00690306	8.1199e-37	3.08204e-31
746	ENSG00000120549	KIAA1217	7	0.0884458	1.24867	0.687784	0.128595	0.000528457	0.000457532	1
1282	ENSG00000144868	TMEM108	7	0.0865093	0.449904	0.37427	0.231141	0.0404829	1.71357e-208	6.50414e-203
266	ENSG00000075420	FNDC3B	7	0.086069	0.638556	0.491459	0.175129	0.0140472	3.42775e-73	1.30106e-67
81	ENSG00000048740	CELF2	7	0.0852534	0.498768	0.403676	0.211193	0.0278168	1.72877e-143	6.56183e-138
2141	ENSG00000180287	PLD5	7	0.0851304	0.386078	0.311568	0.273232	0.0476404	2.19873e-245	8.34563e-240
467	ENSG00000102908	NFAT5	7	0.0851245	0.622094	0.469405	0.181345	0.0140894	2.09076e-73	7.9358e-68
1649	ENSG00000156299	TIAM1	7	0.0850239	0.371806	0.322595	0.263563	0.0476148	2.98377e-245	1.13254e-239
997	ENSG00000134871	COL4A2	7	0.0841282	0.424328	0.356757	0.235814	0.0361161	4.8393e-186	1.83683e-180
969	ENSG00000134138	MEIS2	7	0.0838157	0.99738	0.602595	0.139091	0.000635359	0.000121711	1
1664	ENSG00000156804	FBXO32	7	0.0827693	0.412875	0.322595	0.256574	0.0400536	2.77244e-206	1.05233e-200
516	ENSG00000107104	KANK1	7	0.0819032	0.43022	0.363459	0.225343	0.0353397	4.69479e-182	1.78198e-176
628	ENSG00000114541	FRMD4B	7	0.0811893	0.634442	0.465946	0.174246	0.0106981	3.88051e-56	1.47291e-50
2605	ENSG00000230490	AL139383.1	7	0.0743703	0.44526	0.346162	0.214843	0.0217588	1.6154e-112	6.13149e-107
1848	ENSG00000165966	PDZRN4	7	0.0733278	0.227199	0.181838	0.40326	0.0612145	1.12674891348042e-315	4.27675578094107e-310
1714	ENSG00000158467	AHCYL2	7	0.0732959	0.417626	0.359351	0.203967	0.0209492	2.19834e-108	8.34416e-103
139	ENSG00000054654	SYNE2	7	0.0723287	0.48754	0.419027	0.172611	0.012406	7.82398e-65	2.96972e-59
1936	ENSG00000170873	MTSS1	7	0.0721021	0.388552	0.330811	0.217956	0.0245668	7.28179e-127	2.76392e-121
444	ENSG00000101680	LAMA1	7	0.0719108	0.28986	0.277622	0.259025	0.0381865	1.11065e-196	4.21567e-191
2261	ENSG00000184384	MAML2	7	0.0714591	1.12159	0.624649	0.114399	0.00734207	4.72001e-39	1.79155e-33
939	ENSG00000133019	CHRM3	7	0.0713858	0.555044	0.421622	0.169312	0.0119099	2.62769e-62	9.97383e-57
588	ENSG00000112699	GMDS	7	0.0710307	1.40761	0.703135	0.10102	0.0210278	8.72441e-109	3.31149e-103
1079	ENSG00000138101	DTNB	7	0.0692249	0.688227	0.501189	0.138121	0.000453592	0.00116741	1
1290	ENSG00000145012	LPP	7	0.0686354	0.592069	0.472865	0.145148	0.00150208	3.44285e-09	0.00130679
1469	ENSG00000151474	FRMD4A	7	0.0685874	0.397918	0.316973	0.216383	0.0218456	5.82088e-113	2.20941e-107
2225	ENSG00000183580	FBXL7	7	0.0684922	0.347962	0.31027	0.22075	0.0269773	3.41848e-139	1.29754e-133
2275	ENSG00000184903	IMMP2L	7	0.06831	0.783056	0.513946	0.132913	4.93373e-05	0.28429	1
1273	ENSG00000144677	CTDSPL	7	0.0680713	0.357611	0.323676	0.210307	0.0217967	1.03501e-112	3.92856e-107
1610	ENSG00000154783	FGD5	7	0.0679717	0.194675	0.200649	0.33876	0.0476567	1.81146e-245	6.87567e-240
1209	ENSG00000142599	RERE	7	0.0676222	0.735406	0.523892	0.129077	0.000221765	0.0232008	1
383	ENSG00000091136	LAMB1	7	0.0671823	0.302966	0.273946	0.245239	0.0294839	5.0352e-152	1.91119e-146
222	ENSG00000073282	TP63	7	0.0659525	0.27601	0.264216	0.249616	0.0320715	2.76182e-165	1.04829e-159
2506	ENSG00000198795	ZNF521	7	0.0653977	0.33969	0.303568	0.21543	0.0215642	1.59152e-111	6.04085e-106
935	ENSG00000132854	KANK4	7	0.0650403	0.375936	0.320865	0.202703	0.0169158	8.26955e-88	3.13884e-82
711	ENSG00000118007	STAG1	7	0.063766	0.538997	0.429189	0.148573	0.00273171	1.5904e-15	6.03664e-10
1998	ENSG00000171988	JMJD1C	7	0.0634557	0.620867	0.47027	0.134934	0.000112717	0.105573	1
1777	ENSG00000163638	ADAMTS9	7	0.0634263	0.313997	0.267676	0.236952	0.0244972	1.65097e-126	6.2665e-121
1417	ENSG00000149256	TENM4	7	0.0622899	0.141287	0.141405	0.440506	0.0495429	3.28476e-255	1.24678e-249
243	ENSG00000075151	EIF4G3	7	0.0620834	0.340471	0.307027	0.202208	0.0182451	1.37808e-94	5.23073e-89
2613	ENSG00000230590	FTX	7	0.0619443	0.620711	0.472216	0.131178	9.04464e-05	0.147131	1
93	ENSG00000049618	ARID1B	7	0.0615924	0.514732	0.431351	0.142789	0.00110675	3.93887e-07	0.149506
387	ENSG00000091409	ITGA6	7	0.0614768	0.345976	0.32173	0.191082	0.0144124	4.72995e-75	1.79533e-69
2679	ENSG00000267374	AC016205.1	7	0.0612531	0.435745	0.303784	0.201634	0.0279873	2.31636e-144	8.79213e-139
1491	ENSG00000152104	PTPN14	7	0.0607388	0.407383	0.339676	0.178814	0.00948116	6.07852e-50	2.3072e-44
807	ENSG00000124788	ATXN1	7	0.0604615	0.453246	0.374054	0.161638	0.00521341	3.30469e-28	1.25435e-22
1303	ENSG00000145431	PDGFC	7	0.0601641	0.456493	0.381622	0.157654	0.00479799	4.34302e-26	1.64846e-20
213	ENSG00000069667	RORA	7	0.0600873	0.620444	0.451243	0.133159	3.47909e-05	0.368581	1
1231	ENSG00000143995	MEIS1	7	0.0596356	0.41039	0.364757	0.163494	0.00562149	2.74641e-30	1.04244e-24
1960	ENSG00000171444	MCC	7	0.0592345	0.536284	0.419676	0.141144	0.00115234	2.27508e-07	0.0863542
1420	ENSG00000149948	HMGA2	7	0.059141	0.240954	0.24173	0.244658	0.0299596	1.84033e-154	6.98528e-149
1160	ENSG00000140443	IGF1R	7	0.0590029	0.431654	0.376649	0.156652	0.00359254	6.2178e-20	2.36007e-14
2184	ENSG00000182197	EXT1	7	0.05885	0.463159	0.382054	0.154036	0.00356267	8.83779e-20	3.35452e-14
1137	ENSG00000140262	TCF12	7	0.056863	0.460607	0.401514	0.141622	0.0007701	2.3307e-05	1
55	ENSG00000021645	NRXN3	7	0.0567972	0.388495	0.339892	0.167104	0.00704566	1.52536e-37	5.78974e-32
1636	ENSG00000156110	ADK	7	0.0565788	0.396792	0.358486	0.157827	0.00420543	4.59245e-23	1.74314e-17
1410	ENSG00000148737	TCF7L2	7	0.0563675	0.388509	0.350919	0.160628	0.00457017	6.31225e-25	2.39591e-19
1734	ENSG00000160145	KALRN	7	0.0561745	0.278621	0.264432	0.212434	0.0167466	6.02766e-87	2.28789e-81
2309	ENSG00000185420	SMYD3	7	0.0561484	0.330651	0.294486	0.190665	0.013058	3.7418e-68	1.42026e-62
2094	ENSG00000176728	TTTY14	7	0.0549041	0.169858	0.162595	0.337675	0.0404361	2.98524e-208	1.1331e-202
1851	ENSG00000166016	ABTB2	7	0.0547803	0.248307	0.193946	0.282452	0.0279723	2.76429e-144	1.04923e-138
2435	ENSG00000196588	MRTFA	7	0.0544622	0.364384	0.319135	0.170655	0.007269	1.11174e-38	4.21979e-33
1657	ENSG00000156639	ZFAND3	7	0.0544166	0.38157	0.354378	0.153555	0.00304328	4.02228e-17	1.52672e-11
1563	ENSG00000153944	MSI2	7	0.0543411	0.384151	0.352216	0.154283	0.00299829	6.83886e-17	2.5958e-11
1880	ENSG00000167693	NXN	7	0.0539153	0.420491	0.358486	0.150397	0.00255995	1.21038e-14	4.59419e-09
2557	ENSG00000214548	MEG3	7	0.0537226	0.432508	0.366703	0.146502	0.000709818	4.87343e-05	1
1239	ENSG00000144036	EXOC6B	7	0.0536511	0.413292	0.360216	0.148941	0.00213875	1.77111e-12	6.72254e-07
427	ENSG00000100354	TNRC6B	7	0.053569	0.394921	0.355892	0.15052	0.00170877	2.92772e-10	0.000111126
2176	ENSG00000182185	RAD51B	7	0.0533971	0.376539	0.344216	0.155127	0.00414148	9.74155e-23	3.69756e-17
2515	ENSG00000198947	DMD	7	0.0530963	0.586865	0.364973	0.14548	0.000732361	3.69742e-05	1
2696	ENSG00000272168	CASC15	7	0.0525119	0.426663	0.355027	0.14791	0.00148412	4.26653e-09	0.00161943
102	ENSG00000049759	NEDD4L	7	0.0523607	0.379324	0.351568	0.148935	0.00205478	4.7943e-12	1.81975e-06
1861	ENSG00000166833	NAV2	7	0.0519434	0.322988	0.303135	0.171354	0.00668784	1.01323e-35	3.84588e-30
390	ENSG00000092421	SEMA6A	7	0.0519228	0.204905	0.197838	0.262451	0.0274231	1.79037e-141	6.79564e-136
2313	ENSG00000185483	ROR1	7	0.0518722	0.281516	0.265946	0.195048	0.0142369	3.7042e-74	1.40599e-68
2478	ENSG00000197321	SVIL	7	0.0517135	0.409754	0.35027	0.147639	0.00112024	3.34816e-07	0.127085
1347	ENSG00000146555	SDK1	7	0.0514719	0.257006	0.242162	0.212551	0.0187752	2.72711e-97	1.03512e-91
1901	ENSG00000169398	PTK2	7	0.0514403	0.408723	0.358486	0.143493	0.000939766	2.96041e-06	1
2293	ENSG00000185104	FAF1	7	0.050619	0.403836	0.347459	0.145683	0.00135926	1.89913e-08	0.00720847
2212	ENSG00000182985	CADM1	7	0.0498477	0.324733	0.284108	0.175453	0.00660731	2.60562e-35	9.89003e-30
1279	ENSG00000144857	BOC	7	0.049836	0.223874	0.231351	0.215412	0.0169726	4.24656e-88	1.61185e-82
993	ENSG00000134775	FHOD3	7	0.0497536	0.259925	0.228324	0.217907	0.016174	4.99466e-84	1.8958e-78
1532	ENSG00000152818	UTRN	7	0.0495131	0.342091	0.319351	0.155043	0.00249485	2.61346e-14	9.91982e-09
2445	ENSG00000196712	NF1	7	0.0493096	0.325864	0.307676	0.160265	0.0034673	2.71716e-19	1.03134e-13
2159	ENSG00000181826	RELL1	7	0.0491424	0.148975	0.16	0.30714	0.0317386	1.40537e-163	5.33431e-158
523	ENSG00000107518	ATRNL1	7	0.0488893	0.230907	0.230486	0.212114	0.0162899	1.28111e-84	4.86266e-79
2324	ENSG00000185630	PBX1	7	0.0487865	0.469561	0.401081	0.121637	0.000796299	1.69284e-05	1
1523	ENSG00000152767	FARP1	7	0.0485504	0.428642	0.377297	0.128679	8.58296e-05	0.157875	1
570	ENSG00000111885	MAN1A1	7	0.0483955	0.18938	0.182054	0.26583	0.0255083	1.11743e-131	4.24138e-126
931	ENSG00000132849	PATJ	7	0.0478622	0.478669	0.411027	0.116445	0.0025567	1.25784e-14	4.77432e-09
895	ENSG00000131558	EXOC4	7	0.0474405	0.380362	0.352	0.134774	5.69691e-05	0.24991	1
1199	ENSG00000142192	APP	7	0.047249	0.317135	0.294703	0.160328	0.00399734	5.30645e-22	2.01415e-16
2303	ENSG00000185305	ARL15	7	0.0469835	0.379408	0.324541	0.144769	0.00038014	0.00295657	1
2381	ENSG00000188312	CENPP	7	0.0469824	0.227324	0.219892	0.213661	0.0219714	1.32607e-113	5.03332e-108
783	ENSG00000123066	MED13L	7	0.0464895	0.353884	0.318919	0.145772	0.000827697	1.15463e-05	1
2504	ENSG00000198729	PPP1R14C	7	0.0463612	0.129407	0.147459	0.3144	0.0313494	1.39015e-161	5.27652e-156
308	ENSG00000078124	ACER3	7	0.0463448	0.157335	0.161946	0.286174	0.02578	4.55904e-133	1.73046e-127
2092	ENSG00000176658	MYO1D	7	0.0462727	0.319205	0.292757	0.158058	0.00325732	3.22481e-18	1.22403e-12
820	ENSG00000127124	HIVEP3	7	0.0462677	0.271213	0.250162	0.184951	0.00815153	3.56879e-43	1.35459e-37
381	ENSG00000091129	NRCAM	7	0.0461926	0.126638	0.128216	0.360271	0.0360205	1.49825e-185	5.68687e-180
2041	ENSG00000173320	STOX2	7	0.0460307	0.346847	0.325405	0.141456	0.00086221	7.58735e-06	1
1597	ENSG00000154447	SH3RF1	7	0.0456806	0.344485	0.316108	0.144509	0.000943489	2.82988e-06	1
2156	ENSG00000181722	ZBTB20	7	0.0454612	0.463417	0.382919	0.118723	0.00194366	1.79277e-11	6.80475e-06
7	ENSG00000004534	RBM6	7	0.0452299	0.341924	0.32627	0.138627	0.000291989	0.0091906	1
1495	ENSG00000152217	SETBP1	7	0.0452127	0.243741	0.238054	0.189926	0.0098414	8.91158e-52	3.38253e-46
1545	ENSG00000153317	ASAP1	7	0.0449945	0.267805	0.245405	0.183348	0.00857106	2.61068e-45	9.90924e-40
1113	ENSG00000139083	ETV6	7	0.0447251	0.593624	0.457297	0.0978031	0.0140668	2.7226e-73	1.03341e-67
717	ENSG00000118762	PKD2	7	0.0447234	0.219889	0.228108	0.196062	0.0126273	5.8394e-66	2.21644e-60
1455	ENSG00000151276	MAGI1	7	0.0445915	0.436992	0.370378	0.120395	0.00116176	2.03131e-07	0.0771014
2101	ENSG00000177200	CHD9	7	0.0445245	0.296785	0.296216	0.150311	0.0018244	7.39619e-11	2.80734e-05
1606	ENSG00000154556	SORBS2	7	0.0444232	0.528102	0.408865	0.10865	0.00559779	3.62723e-30	1.37677e-24
885	ENSG00000131374	TBC1D5	7	0.0444058	0.348734	0.318919	0.139239	0.000504337	0.000618108	1
546	ENSG00000109686	SH3D19	7	0.0443711	0.264293	0.252973	0.175399	0.00736208	3.73294e-39	1.4169e-33
183	ENSG00000066382	MPPED2	7	0.044241	0.279693	0.269622	0.164086	0.00401782	4.17056e-22	1.583e-16
2496	ENSG00000198589	LRBA	7	0.0440665	0.367118	0.333405	0.132171	1.51278e-06	0.851277	1
1574	ENSG00000154175	ABI3BP	7	0.0440615	0.163391	0.166703	0.264312	0.0230636	3.49913e-119	1.32815e-113
1446	ENSG00000151150	ANK3	7	0.0440261	0.469371	0.39027	0.112809	0.00385952	2.68503e-21	1.01914e-15
1065	ENSG00000137693	YAP1	7	0.0437201	0.268967	0.268757	0.162675	0.00385805	2.73194e-21	1.03695e-15
691	ENSG00000116539	ASH1L	7	0.0437073	0.350455	0.323676	0.135034	6.42472e-05	0.221761	1
2331	ENSG00000185760	KCNQ5	7	0.0434872	0.236552	0.218811	0.198743	0.0120885	3.23524e-63	1.22799e-57
1836	ENSG00000164904	ALDH7A1	7	0.0434438	0.220645	0.218595	0.198741	0.0112773	4.36579e-59	1.6571e-53
1732	ENSG00000159788	RGS12	7	0.0433977	0.193143	0.200865	0.216054	0.0152221	3.54301e-79	1.3448e-73
1085	ENSG00000138639	ARHGAP24	7	0.0430625	0.304015	0.280649	0.153439	0.0020604	4.4852e-12	1.70243e-06
1352	ENSG00000146648	EGFR	7	0.042939	0.292533	0.282162	0.152178	0.00247916	3.14629e-14	1.19423e-08
854	ENSG00000129116	PALLD	7	0.0427146	0.328923	0.294703	0.144941	0.00112815	3.04408e-07	0.115543
1355	ENSG00000146776	ATXN7L1	7	0.0426004	0.249908	0.234162	0.181927	0.00659044	3.17571e-35	1.20539e-29
532	ENSG00000107957	SH3PXD2A	7	0.0425701	0.24295	0.236973	0.179641	0.00760112	2.26392e-40	8.59309e-35
2146	ENSG00000180357	ZNF609	7	0.0421102	0.277909	0.268541	0.156811	0.00262199	5.81358e-15	2.20664e-09
492	ENSG00000105738	SIPA1L3	7	0.0420879	0.345817	0.329946	0.12756	6.83485e-05	0.207578	1
1248	ENSG00000144283	PKP4	7	0.0420383	0.381265	0.354162	0.118698	0.000824032	1.20734e-05	1
2665	ENSG00000257923	CUX1	7	0.0419397	0.288833	0.286703	0.146283	0.00148689	4.12782e-09	0.00156678
1363	ENSG00000147202	DIAPH2	7	0.0416857	0.270466	0.260757	0.159864	0.00392992	1.17287e-21	4.45182e-16
2538	ENSG00000204406	MBD5	7	0.0414777	0.307525	0.293189	0.141471	0.000343358	0.0047317	1
2378	ENSG00000187955	COL14A1	7	0.0414615	0.146567	0.156973	0.264131	0.0199039	4.75534e-103	1.80497e-97
1829	ENSG00000164808	SPIDR	7	0.0414385	0.334937	0.314595	0.13172	3.63901e-05	0.357799	1
911	ENSG00000132466	ANKRD17	7	0.0413115	0.297179	0.277189	0.149037	0.00110446	4.04895e-07	0.153684
1745	ENSG00000162105	SHANK2	7	0.0413015	0.540097	0.415351	0.0994376	0.0124375	5.40601e-65	2.05194e-59
1503	ENSG00000152284	TCF7L1	7	0.0411594	0.311884	0.297081	0.138546	0.000342363	0.00479249	1
1628	ENSG00000156103	MMP16	7	0.0411266	0.164045	0.163243	0.251935	0.0223343	1.85888e-115	7.05568e-110
750	ENSG00000120594	PLXDC2	7	0.0410734	0.213787	0.208865	0.196651	0.0104207	1.00192e-54	3.80296e-49
1970	ENSG00000171634	BPTF	7	0.040938	0.318248	0.311351	0.131485	1.59061e-06	0.847544	1
1723	ENSG00000158560	DYNC1I1	7	0.0408287	0.133171	0.133189	0.306546	0.0233509	1.1911e-120	4.52099e-115
2135	ENSG00000179241	LDLRAD3	7	0.0403355	0.23928	0.243459	0.165676	0.00410071	1.57337e-22	5.97197e-17
2401	ENSG00000189283	FHIT	7	0.0400212	0.475083	0.378595	0.10571	0.00677227	3.76418e-36	1.42875e-30
436	ENSG00000100784	RPS6KA5	7	0.0399952	0.222967	0.215351	0.185721	0.00706207	1.25826e-37	4.77591e-32
2508	ENSG00000198879	SFMBT2	7	0.0398394	0.147313	0.15827	0.251717	0.0186338	1.43541e-96	5.44835e-91
1359	ENSG00000147044	CASK	7	0.0397955	0.245055	0.232649	0.171054	0.00426075	2.39663e-23	9.09678e-18
1907	ENSG00000169855	ROBO1	7	0.0397784	0.212172	0.2	0.198892	0.00991108	3.93776e-52	1.49464e-46
34	ENSG00000010803	SCMH1	7	0.0397605	0.280782	0.26573	0.149628	0.00153684	2.27323e-09	0.000862839
2333	ENSG00000185842	DNAH14	7	0.0395838	0.227213	0.237838	0.166432	0.00449929	1.45191e-24	5.51094e-19
2460	ENSG00000196782	MAML3	7	0.039522	0.332806	0.291027	0.135802	1.06413e-06	0.875048	1
952	ENSG00000133424	LARGE1	7	0.0392911	0.218686	0.212757	0.184676	0.00911841	4.26945e-48	1.62054e-42
2466	ENSG00000196935	SRGAP1	7	0.0392526	0.25656	0.254486	0.154242	0.0024118	6.97969e-14	2.64925e-08
2279	ENSG00000185008	ROBO2	7	0.0391516	0.20001	0.193514	0.20232	0.0117189	2.46685e-61	9.36331e-56
1644	ENSG00000156113	KCNMA1	7	0.0389856	0.467626	0.371459	0.104952	0.0071673	3.66349e-38	1.39053e-32
650	ENSG00000115464	USP34	7	0.0389408	0.280885	0.270703	0.143851	0.000664017	8.55224e-05	1
728	ENSG00000119866	BCL11A	7	0.0388504	0.227312	0.223568	0.173775	0.00572444	8.20423e-31	3.11405e-25
1435	ENSG00000150760	DOCK1	7	0.0388408	0.267774	0.272432	0.14257	0.000874057	6.57001e-06	1
173	ENSG00000065320	NTN1	7	0.038808	0.25528	0.250378	0.154997	0.00337945	7.64779e-19	2.90284e-13
841	ENSG00000128536	CDHR3	7	0.0387561	0.123142	0.127351	0.304325	0.0222735	3.80125e-115	1.44283e-109
1793	ENSG00000163947	ARHGEF3	7	0.0386831	0.273072	0.253622	0.152523	0.00149818	3.60682e-09	0.00136903
2530	ENSG00000204217	BMPR2	7	0.0386804	0.280707	0.273297	0.141532	0.000348753	0.00441526	1
218	ENSG00000071054	MAP4K4	7	0.0384907	0.183712	0.195892	0.196489	0.0101403	2.68205e-53	1.01801e-47
2355	ENSG00000186566	GPATCH8	7	0.0383793	0.268338	0.259892	0.147674	0.00108576	5.07253e-07	0.192536
1054	ENSG00000137145	DENND4C	7	0.0382618	0.262363	0.257514	0.148582	0.000968403	2.09295e-06	0.794414
988	ENSG00000134644	PUM1	7	0.0382016	0.286629	0.271351	0.140783	0.000386578	0.00272398	1
770	ENSG00000121989	ACVR2A	7	0.0379857	0.187894	0.199568	0.19034	0.00817221	2.80059e-43	1.06301e-37
2087	ENSG00000176533	GNG7	7	0.0379823	0.21813	0.196324	0.193467	0.007366	3.56501e-39	1.35316e-33
434	ENSG00000100731	PCNX1	7	0.0379416	0.180877	0.195459	0.194115	0.00928966	5.7359e-49	2.17715e-43
2246	ENSG00000184305	CCSER1	7	0.0378023	0.365786	0.303784	0.124438	0.000632482	0.000126106	1
1982	ENSG00000171724	VAT1L	7	0.0377779	0.121229	0.12627	0.299183	0.0220705	4.13374e-114	1.56903e-108
598	ENSG00000112902	SEMA5A	7	0.0376902	0.149076	0.152432	0.247258	0.017063	1.46884e-88	5.57523e-83
735	ENSG00000120071	KANSL1	7	0.0376271	0.297393	0.285405	0.131838	2.56518e-06	0.807118	1
1884	ENSG00000168036	CTNNB1	7	0.0373735	0.196062	0.201946	0.185067	0.00686961	1.2021e-36	4.56276e-31
1789	ENSG00000163872	YEATS2	7	0.037359	0.168045	0.184865	0.202088	0.010737	2.45908e-56	9.33383e-51
448	ENSG00000101849	TBL1X	7	0.0373209	0.24068	0.240649	0.155085	0.00173144	2.23525e-10	8.48424e-05
500	ENSG00000105810	CDK6	7	0.0372148	0.280653	0.267027	0.139367	0.00031231	0.00705989	1
668	ENSG00000115760	BIRC6	7	0.0370886	0.244059	0.25427	0.145863	0.0011326	2.88535e-07	0.109518
2522	ENSG00000204138	PHACTR4	7	0.036917	0.239552	0.241297	0.152994	0.00197095	1.29655e-11	4.92126e-06
229	ENSG00000073792	IGF2BP2	7	0.0368343	0.323236	0.294486	0.12508	0.000376066	0.00311407	1
2392	ENSG00000188994	ZNF292	7	0.0366394	0.238178	0.246703	0.148517	0.00120424	1.219e-07	0.0462691
1889	ENSG00000168137	SETD5	7	0.0366023	0.253209	0.255568	0.14322	0.000646987	0.000105464	1
1329	ENSG00000145996	CDKAL1	7	0.036598	0.250365	0.260973	0.140237	0.000692318	6.04036e-05	1
1689	ENSG00000157827	FMNL2	7	0.0365336	0.303194	0.291676	0.125254	0.000131467	0.0804898	1
1383	ENSG00000148053	NTRK2	7	0.0365313	0.148952	0.145297	0.251425	0.0157346	8.6636e-82	3.28841e-76
694	ENSG00000116667	C1orf21	7	0.0363421	0.140191	0.157189	0.2312	0.0147931	5.4345e-77	2.06275e-71
2673	ENSG00000261008	LINC01572	7	0.0363299	0.187533	0.186378	0.194926	0.0127705	1.08931e-66	4.13466e-61
1342	ENSG00000146426	TIAM2	7	0.0362579	0.219239	0.221405	0.163762	0.0031014	2.02669e-17	7.69264e-12
458	ENSG00000102531	FNDC3A	7	0.0362193	0.228533	0.233514	0.155106	0.00183885	6.22859e-11	2.36416e-05
1844	ENSG00000165246	NLGN4Y	7	0.0361946	0.103962	0.111351	0.325048	0.0246975	1.56231e-127	5.93e-122
1389	ENSG00000148120	C9orf3	7	0.0360336	0.260215	0.261622	0.137732	0.000288127	0.00966479	1
512	ENSG00000106571	GLI3	7	0.0358871	0.160401	0.169081	0.212248	0.0118044	9.04733e-62	3.43406e-56
1185	ENSG00000141376	BCAS3	7	0.0358524	0.303864	0.290811	0.123284	0.000346491	0.00454521	1
722	ENSG00000119771	KLHL29	7	0.0357879	0.155419	0.168649	0.212204	0.0112495	6.05298e-59	2.29751e-53
1864	ENSG00000166949	SMAD3	7	0.0357702	0.173967	0.189189	0.189071	0.00778248	2.70051e-41	1.02502e-35
1039	ENSG00000136231	IGF2BP3	7	0.0357097	0.2566	0.250378	0.142623	0.000797542	1.66737e-05	1
411	ENSG00000100154	TTC28	7	0.0356999	0.247613	0.239568	0.149018	0.00111095	3.74439e-07	0.142124
2237	ENSG00000183878	UTY	7	0.0356284	0.10763	0.118703	0.300148	0.0235892	7.2198e-122	2.74039e-116
272	ENSG00000075539	FRYL	7	0.0354576	0.225824	0.230919	0.15355	0.00221959	6.79495e-13	2.57913e-07
1011	ENSG00000135333	EPHA7	7	0.0351089	0.185734	0.18227	0.19262	0.00723316	1.69242e-38	6.42387e-33
1193	ENSG00000141622	RNF165	7	0.0350065	0.162932	0.180108	0.194364	0.0090454	1.00464e-47	3.81327e-42
775	ENSG00000122870	BICC1	7	0.0348967	0.162389	0.147243	0.237001	0.0132645	3.3223e-69	1.26103e-63
2077	ENSG00000175198	PCCA	7	0.0348552	0.25974	0.261189	0.133448	1.30969e-05	0.581179	1
772	ENSG00000122786	CALD1	7	0.0348052	0.228269	0.230054	0.151291	0.00134208	2.33308e-08	0.00885556
942	ENSG00000133067	LGR6	7	0.0347406	0.0975048	0.0957838	0.362698	0.0240732	2.426e-124	9.20827e-119
1680	ENSG00000157764	BRAF	7	0.0347167	0.231599	0.235676	0.147307	0.00149909	3.56789e-09	0.00135425
1336	ENSG00000146247	PHIP	7	0.0346867	0.229495	0.228108	0.152062	0.00175116	1.76756e-10	6.70905e-05
1678	ENSG00000157216	SSBP3	7	0.0345081	0.161251	0.16627	0.207542	0.00959006	1.69606e-50	6.43768e-45
2581	ENSG00000224078	SNHG14	7	0.0343086	0.253311	0.254703	0.134701	2.25377e-05	0.469263	1
1427	ENSG00000150347	ARID5B	7	0.034232	0.240572	0.246919	0.138637	0.000232612	0.0200733	1
1007	ENSG00000135250	SRPK2	7	0.0342005	0.212911	0.219892	0.155533	0.00249303	2.67033e-14	1.01357e-08
194	ENSG00000067113	PLPP1	7	0.0341522	0.14229	0.139676	0.244511	0.0137238	1.52124e-71	5.7741e-66
415	ENSG00000100320	RBFOX2	7	0.0339653	0.219563	0.222703	0.152514	0.00165582	5.50089e-10	0.000208795
351	ENSG00000083307	GRHL2	7	0.0338285	0.226479	0.240432	0.140698	0.000615971	0.0001546	1
1541	ENSG00000152894	PTPRK	7	0.0336421	0.316106	0.291892	0.115255	0.001822	7.6101e-11	2.88854e-05
2687	ENSG00000270647	TAF15	7	0.0335231	0.203522	0.219459	0.152753	0.00213982	1.74872e-12	6.63754e-07
1669	ENSG00000156831	NSMCE2	7	0.03349	0.223256	0.235892	0.141972	0.000852761	8.51108e-06	1
279	ENSG00000075711	DLG1	7	0.0334816	0.230787	0.228973	0.146225	0.000856069	8.17548e-06	1
1821	ENSG00000164684	ZNF704	7	0.0334415	0.235517	0.224865	0.148718	0.00092104	3.71469e-06	1
366	ENSG00000087460	GNAS	7	0.0333939	0.258317	0.256216	0.130335	3.77765e-06	0.767017	1
1277	ENSG00000144730	IL17RD	7	0.0333335	0.156273	0.163243	0.204195	0.00895501	2.89851e-47	1.10018e-41
59	ENSG00000038382	TRIO	7	0.0333034	0.199242	0.207568	0.160446	0.0027933	7.68529e-16	2.91708e-10
258	ENSG00000075413	MARK3	7	0.0332937	0.215671	0.231351	0.14391	0.000818874	1.28561e-05	1
2364	ENSG00000186998	EMID1	7	0.0332441	0.153627	0.157838	0.210622	0.00938133	1.95878e-49	7.43486e-44
1260	ENSG00000144642	RBMS3	7	0.0332402	0.165629	0.177081	0.187712	0.00694988	4.68963e-37	1.78002e-31
2588	ENSG00000224186	C5orf66	7	0.0332003	0.231353	0.238919	0.13896	0.000247141	0.016553	1
1697	ENSG00000157985	AGAP1	7	0.033168	0.347555	0.321514	0.103162	0.00574117	6.74228e-31	2.55914e-25
719	ENSG00000119522	DENND1A	7	0.0331186	0.169744	0.174919	0.189337	0.00707573	1.072e-37	4.06894e-32
2415	ENSG00000196141	SPATS2L	7	0.033043	0.248469	0.249081	0.13266	8.05824e-06	0.665215	1
2676	ENSG00000263001	GTF2I	7	0.0330178	0.197845	0.215351	0.15332	0.00185663	5.042e-11	1.91377e-05
1021	ENSG00000135525	MAP7	7	0.0329539	0.183014	0.189189	0.174185	0.00500145	3.98098e-27	1.51105e-21
238	ENSG00000073921	PICALM	7	0.0329257	0.19032	0.193946	0.169767	0.00373194	1.20489e-20	4.57337e-15
526	ENSG00000107779	BMPR1A	7	0.0329126	0.189014	0.204108	0.161251	0.00293086	1.51524e-16	5.75133e-11
1463	ENSG00000151322	NPAS3	7	0.0329111	0.274726	0.265946	0.123751	0.000236251	0.0191247	1
1106	ENSG00000138814	PPP3CA	7	0.032898	0.232532	0.225081	0.146161	0.000520895	0.00050274	1
1555	ENSG00000153815	CMIP	7	0.0328958	0.208859	0.219676	0.149747	0.0013049	3.64267e-08	0.0138263
1739	ENSG00000161542	PRPSAP1	7	0.0327749	0.163599	0.174054	0.188303	0.00663311	1.92531e-35	7.30783e-30
959	ENSG00000133812	SBF2	7	0.0326333	0.262853	0.257297	0.126831	0.000133761	0.0778944	1
2485	ENSG00000197555	SIPA1L1	7	0.0326286	0.199542	0.206486	0.158018	0.00263103	5.22501e-15	1.98324e-09
2626	ENSG00000235244	DANT2	7	0.0325832	0.210475	0.213189	0.152837	0.00160911	9.59916e-10	0.000364351
1512	ENSG00000152520	PAN3	7	0.0324221	0.249425	0.250811	0.129269	4.21285e-05	0.322458	1
765	ENSG00000121892	PDS5A	7	0.0324059	0.209285	0.212541	0.152469	0.00164651	6.14622e-10	0.00023329
1589	ENSG00000154380	ENAH	7	0.0323654	0.203543	0.206054	0.157072	0.00247804	3.18818e-14	1.21012e-08
1515	ENSG00000152601	MBNL1	7	0.0323121	0.198999	0.206054	0.156814	0.00209803	2.87044e-12	1.08952e-06
594	ENSG00000112701	SENP6	7	0.0321905	0.219356	0.224865	0.143155	0.00038168	0.00289914	1
345	ENSG00000082898	XPO1	7	0.0321054	0.193212	0.201081	0.159664	0.00287908	2.79154e-16	1.05957e-10
125	ENSG00000053108	FSTL4	7	0.0320039	0.0791895	0.0864865	0.370045	0.0228049	7.34084e-118	2.78633e-112
2010	ENSG00000172264	MACROD2	7	0.031927	0.279079	0.260757	0.12244	0.000455533	0.00113926	1
1849	ENSG00000165995	CACNB2	7	0.0318923	0.166713	0.168216	0.189591	0.00702633	1.91339e-37	7.26257e-32
122	ENSG00000052841	TTC17	7	0.031873	0.226565	0.236324	0.13487	6.46566e-05	0.220295	1
203	ENSG00000069020	MAST4	7	0.0318531	0.249278	0.248649	0.128105	1.79853e-05	0.517973	1
453	ENSG00000101871	MID1	7	0.0318486	0.228993	0.218595	0.145697	0.000789954	1.82907e-05	1
1833	ENSG00000164830	OXR1	7	0.0317869	0.164639	0.172108	0.184691	0.00576601	5.03751e-31	1.91207e-25
1921	ENSG00000170485	NPAS2	7	0.0317016	0.190162	0.192649	0.164556	0.00264353	4.5071e-15	1.71074e-09
509	ENSG00000106443	PHF14	7	0.031684	0.191726	0.206919	0.153123	0.00146386	5.43525e-09	0.00206304
323	ENSG00000080298	RFX3	7	0.0315945	0.200392	0.214486	0.147303	0.00125043	7.00049e-08	0.0265715
1978	ENSG00000171723	GPHN	7	0.0315776	0.272209	0.275892	0.114456	0.00110026	4.25895e-07	0.161655
398	ENSG00000095787	WAC	7	0.0315318	0.189292	0.208432	0.151281	0.0016177	8.66535e-10	0.000328907
114	ENSG00000052126	PLEKHA5	7	0.0315037	0.237383	0.24	0.131265	1.05561e-06	0.875546	1
2034	ENSG00000173120	KDM2A	7	0.0315022	0.216907	0.233081	0.135156	0.000170308	0.0466601	1
2215	ENSG00000183032	SLC25A21	7	0.0314223	0.154738	0.162595	0.193255	0.00795117	3.73765e-42	1.41869e-36
1150	ENSG00000140396	NCOA2	7	0.0312959	0.236661	0.233297	0.134146	8.08091e-06	0.664774	1
127	ENSG00000053254	FOXN3	7	0.0312051	0.205191	0.204757	0.152401	0.00137995	1.48263e-08	0.00562757
476	ENSG00000104375	STK3	7	0.0311063	0.195305	0.203676	0.152725	0.00162877	7.59345e-10	0.000288222
148	ENSG00000055609	KMT2C	7	0.0310579	0.265034	0.250811	0.12383	0.000645734	0.000107105	1
151	ENSG00000055917	PUM2	7	0.031035	0.198409	0.204108	0.152052	0.00155772	1.77196e-09	0.000672574
513	ENSG00000106603	COA1	7	0.0309994	0.183373	0.195892	0.158247	0.00251437	2.07458e-14	7.87442e-09
920	ENSG00000132549	VPS13B	7	0.0309064	0.180086	0.197405	0.156563	0.00190395	2.87331e-11	1.09061e-05
2316	ENSG00000185532	PRKG1	7	0.0308596	0.292438	0.214054	0.144167	7.57642e-05	0.184554	1
1130	ENSG00000139946	PELI2	7	0.0308221	0.154641	0.170162	0.181134	0.00560081	3.50071e-30	1.32875e-24
1379	ENSG00000147905	ZCCHC7	7	0.0307323	0.219691	0.225297	0.136408	7.95688e-05	0.173902	1
2573	ENSG00000215386	MIR99AHG	7	0.0306895	0.307688	0.289081	0.106162	0.00582471	2.52957e-31	9.60137e-26
1619	ENSG00000155974	GRIP1	7	0.0306847	0.240698	0.224432	0.136721	5.82343e-05	0.244718	1
2370	ENSG00000187498	COL4A1	7	0.0305786	0.12717	0.133622	0.228845	0.0114747	4.31742e-60	1.63875e-54
764	ENSG00000121741	ZMYM2	7	0.0305697	0.191357	0.202811	0.15073	0.00103996	8.81354e-07	0.334532
2395	ENSG00000189079	ARID2	7	0.030566	0.180606	0.200649	0.152336	0.00183142	6.80366e-11	2.58244e-05
1892	ENSG00000168234	TTC39C	7	0.0304023	0.148337	0.161081	0.188739	0.00631386	8.14155e-34	3.09026e-28
20	ENSG00000006704	GTF2IRD1	7	0.0303714	0.216768	0.229622	0.132267	2.78471e-05	0.421155	1
1813	ENSG00000164494	PDSS2	7	0.0302753	0.204402	0.205405	0.147393	0.000904814	4.52262e-06	1
1166	ENSG00000140718	FTO	7	0.0302129	0.187179	0.210811	0.143317	0.000829839	1.12491e-05	1
41	ENSG00000011454	RABGAP1	7	0.0302034	0.206721	0.225297	0.13406	9.73425e-05	0.132583	1
1775	ENSG00000163625	WDFY3	7	0.0301631	0.187209	0.192649	0.156571	0.00169729	3.35661e-10	0.000127406
2160	ENSG00000181827	RFX7	7	0.0301211	0.169334	0.176216	0.170932	0.0038849	1.99188e-21	7.56049e-16

## Sheet: 8- Epi Prog
	gene_id	gene_short_name	cell_group	marker_score	mean_expression	fraction_expressing	specificity	pseudo_R2	marker_test_p_value	marker_test_q_value
2317	ENSG00000185532	PRKG1	8	0.0889117	0.408809	0.477874	0.186057	0.0331738	2.04318e-152	7.75523e-147
396	ENSG00000095637	SORBS1	8	0.0520112	0.192609	0.280626	0.18534	0.016837	4.63336e-78	1.75867e-72
2516	ENSG00000198947	DMD	8	0.11557	0.746022	0.66163	0.174674	0.0407012	8.03887e-187	3.05128e-181
[truncated: 297 more rows]

## Sheet: 9- SGSC
	gene_id	gene_short_name	cell_group	marker_score	mean_expression	fraction_expressing	specificity	pseudo_R2	marker_test_p_value	marker_test_q_value
[truncated: 300 more rows]
